# Supplementary material for: High-Throughput Crystallography Reveals Boron-Containing Inhibitors of a Penicillin-Binding Protein with Di- and Tricovalent Binding Modes
Source: J Med Chem. 2021 Jul 31;64(15):11379–94. doi: 10.1021/acs.jmedchem.1c00717 (PMC9282634; doi:10.1021/acs.jmedchem.1c00717)
Supplement: Supplementary file 1 — jm1c00717_si_001.pdb [file jm1c00717_si_001.pdb]

TITLE     Displayed atoms
REMARK   4      COMPLIES WITH FORMAT V. 3.0, 1-DEC-2006
REMARK Compound 11
REMARK Compound 11 WRITTEN BY MAESTRO (A PRODUCT OF SCHRODINGER, LLC)
ATOM      1  CA  GLY A 166      -4.550  -7.940  37.849  1.00 89.57           C  
ATOM      2  C   GLY A 166      -5.534  -6.838  37.488  1.00 90.41           C  
ATOM      3  O   GLY A 166      -6.094  -6.169  38.380  1.00 89.97           O  
ATOM      4  N   PHE A 167      -5.766  -6.656  36.190  1.00 88.12           N  
ATOM      5  CA  PHE A 167      -6.680  -5.626  35.721  1.00  0.00           C  
ATOM      6  C   PHE A 167      -7.146  -5.836  34.278  1.00  0.00           C  
ATOM      7  O   PHE A 167      -6.608  -6.676  33.541  1.00 88.60           O  
ATOM      8  CB  PHE A 167      -6.034  -4.243  35.857  1.00 84.08           C  
ATOM      9  CG  PHE A 167      -4.789  -4.048  35.019  1.00 82.00           C  
ATOM     10  CD1 PHE A 167      -4.871  -3.641  33.689  1.00 83.59           C  
ATOM     11  CD2 PHE A 167      -3.534  -4.241  35.566  1.00 82.92           C  
ATOM     12  CE1 PHE A 167      -3.732  -3.437  32.918  1.00 81.95           C  
ATOM     13  CE2 PHE A 167      -2.388  -4.030  34.806  1.00 80.40           C  
ATOM     14  CZ  PHE A 167      -2.485  -3.631  33.480  1.00 79.71           C  
ATOM     15  H   PHE A 167      -5.311  -7.242  35.504  1.00 90.09           H  
ATOM     16  N   THR A 168      -8.132  -5.037  33.880  1.00 77.39           N  
ATOM     17  CA  THR A 168      -8.625  -5.012  32.518  1.00 74.82           C  
ATOM     18  C   THR A 168      -8.123  -3.770  31.788  1.00  0.00           C  
ATOM     19  O   THR A 168      -7.680  -2.803  32.411  1.00  0.00           O  
ATOM     20  CB  THR A 168     -10.145  -4.975  32.519  1.00  0.00           C  
ATOM     21  OG1 THR A 168     -10.589  -3.766  33.164  1.00  0.00           O  
ATOM     22  CG2 THR A 168     -10.716  -6.199  33.266  1.00  0.00           C  
ATOM     23  H   THR A 168      -8.536  -4.374  34.525  1.00 76.27           H  
ATOM     24  HG1 THR A 168     -11.530  -3.697  33.052  1.00  0.00           H  
ATOM     25  N   ASP A 169      -8.218  -3.804  30.464  1.00 78.63           N  
ATOM     26  CA  ASP A 169      -7.887  -2.652  29.618  1.00 74.52           C  
ATOM     27  C   ASP A 169      -9.114  -1.755  29.393  1.00 69.68           C  
ATOM     28  O   ASP A 169     -10.217  -2.072  29.848  1.00 77.94           O  
ATOM     29  CB  ASP A 169      -7.313  -3.124  28.269  1.00 79.22           C  
ATOM     30  CG  ASP A 169      -8.263  -4.046  27.497  1.00  0.00           C  
ATOM     31  OD1 ASP A 169      -9.490  -4.039  27.736  1.00  0.00           O  
ATOM     32  OD2 ASP A 169      -7.775  -4.794  26.630  1.00 73.43           O1-
ATOM     33  H   ASP A 169      -8.598  -4.628  30.015  1.00 77.40           H  
ATOM     34  N   VAL A 170      -8.915  -0.651  28.672  1.00 71.96           N  
ATOM     35  CA  VAL A 170     -10.008   0.268  28.298  1.00 73.96           C  
ATOM     36  C   VAL A 170     -11.258  -0.404  27.712  1.00 69.56           C  
ATOM     37  O   VAL A 170     -12.369   0.104  27.916  1.00 67.74           O  
ATOM     38  CB  VAL A 170      -9.558   1.329  27.274  1.00 69.84           C  
ATOM     39  CG1 VAL A 170      -8.552   2.282  27.900  1.00  0.00           C  
ATOM     40  CG2 VAL A 170      -9.016   0.671  26.009  1.00 74.00           C  
ATOM     41  H   VAL A 170      -7.990  -0.449  28.324  1.00 73.13           H  
ATOM     42  N   ASP A 171     -11.091  -1.511  26.977  1.00 74.68           N  
ATOM     43  CA  ASP A 171     -12.269  -2.242  26.460  1.00 71.93           C  
ATOM     44  C   ASP A 171     -12.675  -3.427  27.335  1.00 77.51           C  
ATOM     45  O   ASP A 171     -13.315  -4.354  26.851  1.00 81.08           O  
ATOM     46  CB  ASP A 171     -12.115  -2.687  24.993  1.00 83.78           C  
ATOM     47  CG  ASP A 171     -13.417  -2.494  24.182  1.00 84.89           C  
ATOM     48  OD1 ASP A 171     -13.866  -1.331  24.014  1.00 84.34           O  
ATOM     49  OD2 ASP A 171     -13.994  -3.508  23.723  1.00 83.29           O1-
ATOM     50  H   ASP A 171     -10.175  -1.923  26.866  1.00 72.64           H  
ATOM     51  N   ASP A 172     -12.304  -3.371  28.615  1.00 82.20           N  
ATOM     52  CA  ASP A 172     -12.628  -4.383  29.631  1.00  0.00           C  
ATOM     53  C   ASP A 172     -12.306  -5.850  29.267  1.00  0.00           C  
ATOM     54  O   ASP A 172     -13.090  -6.771  29.507  1.00  0.00           O  
ATOM     55  CB  ASP A 172     -14.065  -4.189  30.137  1.00  0.00           C  
ATOM     56  CG  ASP A 172     -14.126  -3.328  31.401  1.00  0.00           C  
ATOM     57  OD1 ASP A 172     -13.540  -3.734  32.440  1.00 70.34           O  
ATOM     58  OD2 ASP A 172     -14.749  -2.241  31.351  1.00 69.10           O1-
ATOM     59  H   ASP A 172     -11.734  -2.591  28.916  1.00  0.00           H  
ATOM     60  N   ARG A 173     -11.137  -6.092  28.688  1.00 67.79           N  
ATOM     61  CA  ARG A 173     -10.593  -7.426  28.475  1.00 70.11           C  
ATOM     62  C   ARG A 173      -9.497  -7.577  29.535  1.00 72.03           C  
ATOM     63  O   ARG A 173      -8.700  -6.649  29.712  1.00 72.43           O  
ATOM     64  CB  ARG A 173      -9.998  -7.487  27.054  1.00 72.06           C  
ATOM     65  CG  ARG A 173     -11.041  -7.160  25.961  1.00 72.88           C  
ATOM     66  CD  ARG A 173     -10.439  -6.803  24.597  1.00 73.30           C  
ATOM     67  NE  ARG A 173     -11.412  -6.045  23.793  1.00  0.00           N  
ATOM     68  CZ  ARG A 173     -11.343  -5.779  22.482  1.00 65.18           C  
ATOM     69  NH1 ARG A 173     -12.277  -5.001  21.928  1.00 61.81           N  
ATOM     70  NH2 ARG A 173     -10.356  -6.271  21.725  1.00 61.99           N1+
ATOM     71  H   ARG A 173     -10.539  -5.302  28.463  1.00 69.73           H  
ATOM     72  HE  ARG A 173     -12.163  -5.614  24.321  1.00  0.00           H  
ATOM     73 1HH1 ARG A 173     -12.262  -4.788  20.941  1.00 60.37           H  
ATOM     74 2HH1 ARG A 173     -12.991  -4.555  22.504  1.00 62.73           H  
ATOM     75 1HH2 ARG A 173     -10.300  -6.063  20.738  1.00 62.37           H  
ATOM     76 2HH2 ARG A 173      -9.640  -6.850  22.136  1.00 61.97           H  
ATOM     77  N   GLY A 174      -9.476  -8.701  30.265  1.00 62.33           N  
ATOM     78  CA  GLY A 174      -8.465  -9.025  31.256  1.00 57.70           C  
ATOM     79  C   GLY A 174      -7.069  -9.011  30.651  1.00 55.18           C  
ATOM     80  O   GLY A 174      -6.829  -9.638  29.628  1.00 51.87           O  
ATOM     81  H   GLY A 174     -10.192  -9.401  30.077  1.00  0.00           H  
ATOM     82  N   ARG A 175      -6.151  -8.301  31.286  1.00 49.72           N  
ATOM     83  CA  ARG A 175      -4.812  -8.142  30.766  1.00  0.00           C  
ATOM     84  C   ARG A 175      -3.739  -8.763  31.654  1.00 51.33           C  
ATOM     85  O   ARG A 175      -2.697  -9.201  31.154  1.00 50.84           O  
ATOM     86  CB  ARG A 175      -4.517  -6.658  30.600  1.00 50.73           C  
ATOM     87  CG  ARG A 175      -3.732  -6.325  29.343  1.00 48.95           C  
ATOM     88  CD  ARG A 175      -4.716  -6.222  28.175  1.00 51.68           C  
ATOM     89  NE  ARG A 175      -4.199  -5.837  26.859  1.00 52.06           N  
ATOM     90  CZ  ARG A 175      -4.001  -4.577  26.442  1.00 52.46           C  
ATOM     91  NH1 ARG A 175      -4.188  -3.539  27.252  1.00  0.00           N  
ATOM     92  NH2 ARG A 175      -3.563  -4.346  25.208  1.00 49.70           N1+
ATOM     93  H   ARG A 175      -6.407  -7.787  32.121  1.00 54.77           H  
ATOM     94  HE  ARG A 175      -4.007  -6.597  26.223  1.00 50.68           H  
ATOM     95 1HH1 ARG A 175      -4.527  -3.695  28.190  1.00 50.56           H  
ATOM     96 2HH1 ARG A 175      -4.034  -2.596  26.928  1.00 50.27           H  
ATOM     97 1HH2 ARG A 175      -3.419  -5.113  24.567  1.00 48.78           H  
ATOM     98 2HH2 ARG A 175      -3.398  -3.402  24.890  1.00 49.45           H  
ATOM     99  N   GLU A 176      -3.979  -8.763  32.963  1.00 49.90           N  
ATOM    100  CA  GLU A 176      -3.061  -9.314  33.952  1.00 48.74           C  
ATOM    101  C   GLU A 176      -3.837 -10.164  34.939  1.00 49.50           C  
ATOM    102  O   GLU A 176      -5.001  -9.871  35.217  1.00 49.06           O  
ATOM    103  CB  GLU A 176      -2.427  -8.198  34.752  1.00 47.06           C  
ATOM    104  CG  GLU A 176      -1.703  -7.163  33.926  1.00 51.71           C  
ATOM    105  CD  GLU A 176      -0.416  -7.690  33.339  1.00  0.00           C  
ATOM    106  OE1 GLU A 176       0.324  -8.412  34.041  1.00 48.62           O  
ATOM    107  OE2 GLU A 176      -0.122  -7.345  32.184  1.00 49.02           O1-
ATOM    108  H   GLU A 176      -4.854  -8.387  33.299  1.00 50.94           H  
ATOM    109  N   GLY A 177      -3.199 -11.198  35.473  1.00 43.31           N  
ATOM    110  CA  GLY A 177      -3.716 -11.861  36.648  1.00 54.01           C  
ATOM    111  H   GLY A 177      -2.252 -11.402  35.185  1.00 45.01           H  
ATOM    112  CA  GLU A 179      -8.736 -10.783  35.360  1.00 59.64           C  
ATOM    113  C   GLU A 179      -8.479 -11.434  34.016  1.00 65.11           C  
ATOM    114  O   GLU A 179      -9.429 -11.809  33.311  1.00 63.00           O  
ATOM    115  N   LEU A 180      -7.199 -11.604  33.682  1.00 67.57           N  
ATOM    116  CA  LEU A 180      -6.829 -12.352  32.495  1.00  0.00           C  
ATOM    117  C   LEU A 180      -7.267 -13.813  32.586  1.00  0.00           C  
ATOM    118  O   LEU A 180      -7.972 -14.301  31.721  1.00 37.57           O  
ATOM    119  CB  LEU A 180      -5.324 -12.271  32.251  1.00 34.08           C  
ATOM    120  CG  LEU A 180      -4.802 -13.052  31.054  1.00 31.58           C  
ATOM    121  CD1 LEU A 180      -5.724 -12.950  29.861  1.00 30.74           C  
ATOM    122  CD2 LEU A 180      -3.429 -12.525  30.673  1.00 32.90           C  
ATOM    123  H   LEU A 180      -6.468 -11.257  34.289  1.00 66.46           H  
ATOM    124  N   ALA A 181      -6.853 -14.509  33.633  1.00 33.15           N  
ATOM    125  CA  ALA A 181      -7.040 -15.964  33.716  1.00 33.68           C  
ATOM    126  H   ALA A 181      -6.295 -14.055  34.341  1.00 33.39           H  
ATOM    127  CA  PHE A 182     -10.847 -16.038  34.194  1.00 35.49           C  
ATOM    128  C   PHE A 182     -11.668 -15.106  33.309  1.00 36.80           C  
ATOM    129  O   PHE A 182     -12.882 -14.976  33.482  1.00 36.02           O  
ATOM    130  N   ASP A 183     -11.006 -14.480  32.344  1.00  0.00           N  
ATOM    131  CA  ASP A 183     -11.658 -13.488  31.508  1.00  0.00           C  
ATOM    132  C   ASP A 183     -12.976 -13.998  30.920  1.00  0.00           C  
ATOM    133  O   ASP A 183     -13.975 -13.301  30.966  1.00  0.00           O  
ATOM    134  CB  ASP A 183     -10.727 -13.018  30.386  1.00  0.00           C  
ATOM    135  CG  ASP A 183     -11.258 -11.803  29.672  1.00 30.08           C  
ATOM    136  OD1 ASP A 183     -11.205 -10.687  30.224  1.00 29.78           O  
ATOM    137  OD2 ASP A 183     -11.741 -11.971  28.552  1.00 28.80           O1-
ATOM    138  H   ASP A 183     -10.009 -14.614  32.237  1.00  0.00           H  
ATOM    139  N   GLU A 184     -12.967 -15.208  30.360  1.00 27.10           N  
ATOM    140  CA  GLU A 184     -14.185 -15.802  29.789  1.00 28.04           C  
ATOM    141  H   GLU A 184     -12.110 -15.741  30.344  1.00  0.00           H  
ATOM    142  CA  ASN A 272      -4.218   4.471  38.626  1.00 27.12           C  
ATOM    143  C   ASN A 272      -2.871   4.067  38.091  1.00 26.14           C  
ATOM    144  O   ASN A 272      -1.911   4.016  38.829  1.00 26.10           O  
ATOM    145  N   ARG A 273      -2.792   3.790  36.802  1.00 27.96           N  
ATOM    146  CA  ARG A 273      -1.575   3.206  36.247  1.00 26.82           C  
ATOM    147  C   ARG A 273      -0.796   4.225  35.444  1.00 28.20           C  
ATOM    148  O   ARG A 273      -0.069   3.876  34.539  1.00  0.00           O  
ATOM    149  CB  ARG A 273      -1.945   1.998  35.408  1.00 25.82           C  
ATOM    150  CG  ARG A 273      -2.931   1.078  36.130  1.00 25.23           C  
ATOM    151  CD  ARG A 273      -3.073  -0.251  35.423  1.00 25.25           C  
ATOM    152  NE  ARG A 273      -3.913  -0.156  34.233  1.00 24.52           N  
ATOM    153  CZ  ARG A 273      -5.232  -0.352  34.212  1.00 24.69           C  
ATOM    154  NH1 ARG A 273      -5.912  -0.651  35.317  1.00 24.59           N  
ATOM    155  NH2 ARG A 273      -5.883  -0.240  33.067  1.00 25.24           N1+
ATOM    156  H   ARG A 273      -3.606   3.875  36.211  1.00 27.82           H  
ATOM    157  HE  ARG A 273      -3.442   0.097  33.376  1.00 24.47           H  
ATOM    158 1HH1 ARG A 273      -6.911  -0.796  35.282  1.00 24.29           H  
ATOM    159 2HH1 ARG A 273      -5.428  -0.746  36.198  1.00  0.00           H  
ATOM    160 1HH2 ARG A 273      -6.875  -0.428  33.024  1.00 26.01           H  
ATOM    161 2HH2 ARG A 273      -5.391  -0.011  32.217  1.00 25.77           H  
ATOM    162  N   ARG A 274      -0.926   5.485  35.830  1.00 25.87           N  
ATOM    163  CA  ARG A 274      -0.379   6.610  35.106  1.00 27.13           C  
ATOM    164  H   ARG A 274      -1.512   5.681  36.629  1.00 27.07           H  
ATOM    165  CA  ALA A 280       6.109  -3.335  39.693  1.00 27.56           C  
ATOM    166  C   ALA A 280       4.900  -4.239  39.464  1.00  0.00           C  
ATOM    167  O   ALA A 280       4.166  -4.542  40.406  1.00  0.00           O  
ATOM    168  N   MET A 281       4.709  -4.685  38.225  1.00 26.16           N  
ATOM    169  CA  MET A 281       3.516  -5.428  37.873  1.00 27.25           C  
ATOM    170  C   MET A 281       3.635  -6.939  38.139  1.00 26.20           C  
ATOM    171  O   MET A 281       2.612  -7.656  38.122  1.00 24.66           O  
ATOM    172  CB  MET A 281       3.173  -5.184  36.400  1.00 25.01           C  
ATOM    173  CG  MET A 281       2.696  -3.779  36.064  1.00 24.14           C  
ATOM    174  SD  MET A 281       2.663  -3.547  34.263  1.00 23.97           S  
ATOM    175  CE  MET A 281       1.270  -4.575  33.823  1.00  0.00           C  
ATOM    176  H   MET A 281       5.351  -4.425  37.491  1.00 25.72           H  
ATOM    177  N   ARG A 282       4.853  -7.406  38.414  1.00 28.98           N  
ATOM    178  CA  ARG A 282       5.146  -8.849  38.479  1.00 32.44           C  
ATOM    179  H   ARG A 282       5.626  -6.758  38.461  1.00 31.70           H  
TER     180      ARG A 282
ATOM    181  CA  GLU B 241       6.497 -17.392  31.499  1.00 33.82           C  
ATOM    182  C   GLU B 241       5.360 -17.418  30.485  1.00 33.22           C  
ATOM    183  O   GLU B 241       4.182 -17.614  30.831  1.00 33.17           O  
ATOM    184  N   ASN B 242       5.716 -17.211  29.224  1.00 33.03           N  
ATOM    185  CA  ASN B 242       4.716 -17.079  28.178  1.00 32.80           C  
ATOM    186  C   ASN B 242       4.278 -18.392  27.516  1.00 31.76           C  
ATOM    187  O   ASN B 242       3.310 -18.377  26.764  1.00 32.61           O  
ATOM    188  CB  ASN B 242       5.170 -16.081  27.100  1.00  0.00           C  
ATOM    189  CG  ASN B 242       5.169 -14.653  27.587  1.00  0.00           C  
ATOM    190  OD1 ASN B 242       6.226 -14.065  27.862  1.00  0.00           O  
ATOM    191  ND2 ASN B 242       3.992 -14.105  27.758  1.00  0.00           N  
ATOM    192  H   ASN B 242       6.685 -17.046  28.991  1.00 33.11           H  
ATOM    193 1HD2 ASN B 242       3.932 -13.160  28.110  1.00  0.00           H  
ATOM    194 2HD2 ASN B 242       3.153 -14.613  27.522  1.00  0.00           H  
ATOM    195  N   GLY B 243       4.948 -19.510  27.787  1.00 32.92           N  
ATOM    196  CA  GLY B 243       4.611 -20.783  27.120  1.00 34.30           C  
ATOM    197  H   GLY B 243       5.744 -19.479  28.406  1.00 34.68           H  
ATOM    198  CA  ASP B 288      14.837 -17.992  10.217  1.00 36.39           C  
ATOM    199  C   ASP B 288      14.244 -16.633   9.789  1.00 35.49           C  
ATOM    200  O   ASP B 288      14.608 -15.571  10.337  1.00 36.60           O  
ATOM    201  N   VAL B 289      13.340 -16.661   8.805  1.00 41.14           N  
ATOM    202  CA  VAL B 289      12.705 -15.446   8.324  1.00  0.00           C  
ATOM    203  C   VAL B 289      11.242 -15.369   8.783  1.00  0.00           C  
ATOM    204  O   VAL B 289      10.597 -16.391   8.977  1.00  0.00           O  
ATOM    205  CB  VAL B 289      12.788 -15.298   6.793  1.00 32.58           C  
ATOM    206  CG1 VAL B 289      14.241 -15.253   6.353  1.00 32.01           C  
ATOM    207  CG2 VAL B 289      12.048 -16.392   6.068  1.00 31.93           C  
ATOM    208  H   VAL B 289      13.061 -17.541   8.397  1.00 36.73           H  
ATOM    209  N   PHE B 290      10.759 -14.138   8.946  1.00 31.80           N  
ATOM    210  CA  PHE B 290       9.384 -13.855   9.353  1.00 31.40           C  
ATOM    211  C   PHE B 290       8.929 -12.514   8.770  1.00 31.40           C  
ATOM    212  O   PHE B 290       9.770 -11.709   8.368  1.00  0.00           O  
ATOM    213  CB  PHE B 290       9.262 -13.822  10.901  1.00 29.71           C  
ATOM    214  CG  PHE B 290      10.159 -12.798  11.563  1.00 29.82           C  
ATOM    215  CD1 PHE B 290       9.714 -11.516  11.805  1.00 33.60           C  
ATOM    216  CD2 PHE B 290      11.438 -13.112  11.911  1.00 35.98           C  
ATOM    217  CE1 PHE B 290      10.532 -10.574  12.386  1.00 39.51           C  
ATOM    218  CE2 PHE B 290      12.269 -12.176  12.503  1.00 41.27           C  
ATOM    219  CZ  PHE B 290      11.815 -10.905  12.749  1.00 43.44           C  
ATOM    220  H   PHE B 290      11.384 -13.354   8.807  1.00  0.00           H  
ATOM    221  N   GLU B 291       7.608 -12.315   8.741  1.00  0.00           N  
ATOM    222  CA  GLU B 291       6.968 -11.072   8.352  1.00 26.81           C  
ATOM    223  C   GLU B 291       7.032 -10.113   9.555  1.00 24.47           C  
ATOM    224  O   GLU B 291       6.549 -10.478  10.632  1.00 22.37           O  
ATOM    225  CB  GLU B 291       5.509 -11.359   7.948  1.00 27.88           C  
ATOM    226  CG  GLU B 291       5.418 -12.454   6.861  1.00 28.43           C  
ATOM    227  CD  GLU B 291       4.041 -12.546   6.220  1.00 28.13           C  
ATOM    228  OE1 GLU B 291       3.383 -13.585   6.422  1.00 24.26           O1-
ATOM    229  OE2 GLU B 291       3.657 -11.585   5.525  1.00 24.19           O  
ATOM    230  H   GLU B 291       7.000 -13.029   9.106  1.00 27.86           H  
ATOM    231  N   PRO B 292       7.675  -8.935   9.410  1.00 24.94           N  
ATOM    232  CA  PRO B 292       7.992  -8.042  10.512  1.00 24.24           C  
ATOM    233  C   PRO B 292       6.796  -7.269  11.055  1.00 24.19           C  
ATOM    234  O   PRO B 292       6.861  -6.730  12.166  1.00 24.49           O  
ATOM    235  CB  PRO B 292       9.037  -7.105   9.918  1.00 25.14           C  
ATOM    236  CG  PRO B 292       8.721  -7.066   8.469  1.00 24.00           C  
ATOM    237  CD  PRO B 292       8.182  -8.423   8.126  1.00  0.00           C  
ATOM    238  N   GLY B 293       5.670  -7.196  10.329  1.00 25.69           N  
ATOM    239  CA  GLY B 293       4.418  -6.588  10.777  1.00 28.02           C  
ATOM    240  C   GLY B 293       4.565  -5.110  11.157  1.00 27.95           C  
ATOM    241  O   GLY B 293       5.287  -4.353  10.506  1.00 25.96           O  
ATOM    242  H   GLY B 293       5.652  -7.592   9.394  1.00 26.30           H  
ATOM    243  N   SER B 294       3.937  -4.702  12.263  1.00  0.00           N  
ATOM    244  CA  SER B 294       3.903  -3.326  12.770  1.00 30.67           C  
ATOM    245  C   SER B 294       5.291  -2.685  12.979  1.00 30.62           C  
ATOM    246  O   SER B 294       5.410  -1.461  12.954  1.00 29.25           O  
ATOM    247  CB  SER B 294       3.108  -3.301  14.085  1.00 31.26           C  
ATOM    248  OG  SER B 294       2.254  -2.182  14.180  1.00 31.68           O  
ATOM    249  H   SER B 294       3.361  -5.390  12.745  1.00 29.05           H  
ATOM    250  N   THR B 295       6.346  -3.497  13.155  1.00 32.56           N  
ATOM    251  CA  THR B 295       7.720  -3.035  13.352  1.00 31.92           C  
ATOM    252  C   THR B 295       8.335  -2.371  12.102  1.00 32.85           C  
ATOM    253  O   THR B 295       9.325  -1.664  12.258  1.00 34.62           O  
ATOM    254  CB  THR B 295       8.632  -4.171  13.892  1.00 35.68           C  
ATOM    255  OG1 THR B 295       8.890  -5.207  12.962  1.00 32.04           O  
ATOM    256  CG2 THR B 295       8.142  -4.787  15.207  1.00  0.00           C  
ATOM    257  H   THR B 295       6.205  -4.490  13.029  1.00  0.00           H  
ATOM    258  HG1 THR B 295       8.091  -5.703  12.771  1.00 31.06           H  
ATOM    259  N   VAL B 296       7.763  -2.506  10.895  1.00  0.00           N  
ATOM    260  CA  VAL B 296       8.238  -1.744   9.701  1.00 39.64           C  
ATOM    261  C   VAL B 296       7.565  -0.384   9.453  1.00 39.71           C  
ATOM    262  O   VAL B 296       8.019   0.391   8.597  1.00 39.23           O  
ATOM    263  CB  VAL B 296       8.218  -2.575   8.382  1.00 41.28           C  
ATOM    264  CG1 VAL B 296       9.075  -3.800   8.548  1.00 41.73           C  
ATOM    265  CG2 VAL B 296       6.818  -2.975   7.933  1.00 42.70           C  
ATOM    266  H   VAL B 296       6.947  -3.099  10.810  1.00 36.66           H  
ATOM    267  N   LYS B 297       6.461  -0.128  10.168  1.00  0.00           N  
ATOM    268  CA  LYS B 297       5.718   1.122  10.100  1.00 40.78           C  
ATOM    269  C   LYS B 297       6.597   2.370  10.277  1.00 40.90           C  
ATOM    270  O   LYS B 297       6.295   3.362   9.612  1.00 39.20           O  
ATOM    271  CB  LYS B 297       4.532   1.140  11.079  1.00 38.83           C  
ATOM    272  CG  LYS B 297       3.404   0.178  10.685  1.00 41.14           C  
ATOM    273  CD  LYS B 297       2.223   0.260  11.657  1.00 41.73           C  
ATOM    274  CE  LYS B 297       1.061  -0.620  11.206  1.00 41.28           C  
ATOM    275  NZ  LYS B 297      -0.022  -0.513  12.155  1.00 38.90           N  
ATOM    276  H   LYS B 297       6.166  -0.820  10.845  1.00  0.00           H  
ATOM    277 1HZ  LYS B 297      -0.761  -1.146  11.838  1.00 39.69           H  
ATOM    278 2HZ  LYS B 297       0.258  -0.914  13.044  1.00 41.28           H  
ATOM    279  N   PRO B 298       7.684   2.372  11.098  1.00 40.66           N  
ATOM    280  CA  PRO B 298       8.492   3.589  11.209  1.00 38.31           C  
ATOM    281  C   PRO B 298       9.280   3.896   9.936  1.00 37.84           C  
ATOM    282  O   PRO B 298       9.685   5.031   9.727  1.00 38.14           O  
ATOM    283  CB  PRO B 298       9.432   3.273  12.371  1.00  0.00           C  
ATOM    284  CG  PRO B 298       8.676   2.246  13.178  1.00 44.04           C  
ATOM    285  CD  PRO B 298       8.010   1.396  12.149  1.00 44.65           C  
ATOM    286  N   PHE B 299       9.471   2.885   9.096  1.00 44.00           N  
ATOM    287  CA  PHE B 299      10.123   3.070   7.794  1.00 45.90           C  
ATOM    288  C   PHE B 299       9.118   3.536   6.751  1.00 46.50           C  
ATOM    289  O   PHE B 299       9.427   4.401   5.933  1.00 47.43           O  
ATOM    290  CB  PHE B 299      10.825   1.782   7.365  1.00  0.00           C  
ATOM    291  CG  PHE B 299      11.735   1.252   8.414  1.00  0.00           C  
ATOM    292  CD1 PHE B 299      11.408   0.113   9.124  1.00 43.03           C  
ATOM    293  CD2 PHE B 299      12.890   1.949   8.756  1.00 43.80           C  
ATOM    294  CE1 PHE B 299      12.245  -0.356  10.123  1.00 44.47           C  
ATOM    295  CE2 PHE B 299      13.735   1.486   9.749  1.00 45.47           C  
ATOM    296  CZ  PHE B 299      13.407   0.333  10.436  1.00 45.66           C  
ATOM    297  H   PHE B 299       9.115   1.966   9.323  1.00 43.86           H  
ATOM    298  N   SER B 300       7.916   2.972   6.783  1.00 48.09           N  
ATOM    299  CA  SER B 300       6.815   3.529   6.008  1.00  0.00           C  
ATOM    300  C   SER B 300       6.676   5.032   6.339  1.00  0.00           C  
ATOM    301  O   SER B 300       6.626   5.890   5.447  1.00 44.60           O  
ATOM    302  CB  SER B 300       5.502   2.781   6.312  1.00 44.11           C  
ATOM    303  OG  SER B 300       5.594   1.415   5.947  1.00 44.08           O  
ATOM    304  H   SER B 300       7.718   2.231   7.443  1.00 45.83           H  
ATOM    305  HG  SER B 300       4.838   0.948   6.284  1.00 41.65           H  
ATOM    306  N   MET B 301       6.638   5.332   7.635  1.00 43.56           N  
ATOM    307  CA  MET B 301       6.522   6.689   8.108  1.00 43.48           C  
ATOM    308  C   MET B 301       7.706   7.552   7.671  1.00 43.93           C  
ATOM    309  O   MET B 301       7.546   8.744   7.442  1.00  0.00           O  
ATOM    310  CB  MET B 301       6.420   6.694   9.628  1.00 44.98           C  
ATOM    311  CG  MET B 301       6.019   8.030  10.210  1.00 46.26           C  
ATOM    312  SD  MET B 301       4.522   8.698   9.449  1.00 46.57           S  
ATOM    313  CE  MET B 301       3.236   7.695  10.210  1.00 46.19           C  
ATOM    314  H   MET B 301       6.676   4.586   8.321  1.00 43.69           H  
ATOM    315  N   SER B 302       8.886   6.964   7.570  1.00 47.98           N  
ATOM    316  CA  SER B 302      10.049   7.705   7.107  1.00 51.69           C  
ATOM    317  C   SER B 302       9.888   8.075   5.645  1.00 52.15           C  
ATOM    318  O   SER B 302      10.227   9.191   5.245  1.00 52.12           O  
ATOM    319  CB  SER B 302      11.331   6.878   7.281  1.00 52.55           C  
ATOM    320  OG  SER B 302      11.551   6.605   8.641  1.00 52.28           O  
ATOM    321  H   SER B 302       8.980   5.981   7.780  1.00 50.90           H  
ATOM    322  HG  SER B 302      10.830   6.083   8.974  1.00 53.54           H  
ATOM    323  N   ALA B 303       9.403   7.120   4.847  1.00 53.81           N  
ATOM    324  CA  ALA B 303       9.156   7.343   3.425  1.00  0.00           C  
ATOM    325  H   ALA B 303       9.160   6.219   5.240  1.00 55.21           H  
ATOM    326  CA  ASP B 317      -9.422   9.725   9.594  1.00  0.00           C  
ATOM    327  C   ASP B 317      -9.313   8.239   9.473  1.00 46.89           C  
ATOM    328  O   ASP B 317      -9.126   7.731   8.372  1.00 46.40           O  
ATOM    329  N   VAL B 318      -9.469   7.547  10.592  1.00 46.32           N  
ATOM    330  CA  VAL B 318      -9.356   6.087  10.619  1.00 46.60           C  
ATOM    331  C   VAL B 318     -10.687   5.396  10.902  1.00  0.00           C  
ATOM    332  O   VAL B 318     -10.756   4.166  10.908  1.00 46.19           O  
ATOM    333  CB  VAL B 318      -8.286   5.624  11.633  1.00 46.73           C  
ATOM    334  CG1 VAL B 318      -6.936   6.215  11.260  1.00 47.06           C  
ATOM    335  CG2 VAL B 318      -8.646   6.022  13.059  1.00 47.55           C  
ATOM    336  H   VAL B 318      -9.619   8.031  11.465  1.00 46.12           H  
ATOM    337  N   TYR B 319     -11.745   6.179  11.111  1.00 46.82           N  
ATOM    338  CA  TYR B 319     -13.067   5.617  11.368  1.00 48.18           C  
ATOM    339  C   TYR B 319     -13.504   4.779  10.170  1.00 49.19           C  
ATOM    340  O   TYR B 319     -13.238   5.155   9.029  1.00  0.00           O  
ATOM    341  CB  TYR B 319     -14.042   6.754  11.727  1.00  0.00           C  
ATOM    342  CG  TYR B 319     -15.477   6.368  12.031  1.00  0.00           C  
ATOM    343  CD1 TYR B 319     -16.430   6.337  10.997  1.00  0.00           C  
ATOM    344  CD2 TYR B 319     -15.865   6.059  13.347  1.00  0.00           C  
ATOM    345  CE1 TYR B 319     -17.762   5.983  11.274  1.00  0.00           C  
ATOM    346  CE2 TYR B 319     -17.196   5.703  13.625  1.00  0.00           C  
ATOM    347  CZ  TYR B 319     -18.145   5.663  12.588  1.00  0.00           C  
ATOM    348  OH  TYR B 319     -19.438   5.315  12.854  1.00  0.00           O  
ATOM    349  H   TYR B 319     -11.642   7.182  11.069  1.00 48.12           H  
ATOM    350  HH  TYR B 319     -19.533   5.128  13.791  1.00  0.00           H  
ATOM    351  N   PRO B 320     -14.148   3.624  10.418  1.00  0.00           N  
ATOM    352  CA  PRO B 320     -14.498   2.983  11.686  1.00  0.00           C  
ATOM    353  C   PRO B 320     -13.506   1.903  12.144  1.00 47.77           C  
ATOM    354  O   PRO B 320     -13.910   0.924  12.773  1.00 49.42           O  
ATOM    355  CB  PRO B 320     -15.839   2.337  11.354  1.00 51.42           C  
ATOM    356  CG  PRO B 320     -15.673   1.911   9.929  1.00 51.69           C  
ATOM    357  CD  PRO B 320     -14.698   2.867   9.281  1.00 48.45           C  
ATOM    358  N   GLY B 321     -12.221   2.079  11.843  1.00 47.69           N  
ATOM    359  CA  GLY B 321     -11.218   1.065  12.156  1.00 52.75           C  
ATOM    360  C   GLY B 321     -11.181  -0.067  11.136  1.00 53.95           C  
ATOM    361  O   GLY B 321     -10.556  -1.106  11.372  1.00 54.85           O  
ATOM    362  H   GLY B 321     -11.913   2.914  11.358  1.00 47.64           H  
ATOM    363  N   THR B 322     -11.870   0.115  10.012  1.00 56.15           N  
ATOM    364  CA  THR B 322     -11.722  -0.772   8.869  1.00 56.64           C  
ATOM    365  C   THR B 322     -11.532   0.082   7.628  1.00 58.55           C  
ATOM    366  O   THR B 322     -11.683   1.297   7.675  1.00 60.06           O  
ATOM    367  CB  THR B 322     -12.945  -1.685   8.687  1.00 60.03           C  
ATOM    368  OG1 THR B 322     -14.127  -0.887   8.659  1.00  0.00           O  
ATOM    369  CG2 THR B 322     -13.056  -2.678   9.828  1.00  0.00           C  
ATOM    370  H   THR B 322     -12.384   0.974   9.878  1.00 55.15           H  
ATOM    371  HG1 THR B 322     -14.082  -0.301   7.919  1.00  0.00           H  
ATOM    372  N   LEU B 323     -11.185  -0.565   6.527  1.00  0.00           N  
ATOM    373  CA  LEU B 323     -11.030   0.099   5.239  1.00 53.63           C  
ATOM    374  C   LEU B 323     -11.074  -0.962   4.137  1.00 52.85           C  
ATOM    375  O   LEU B 323     -10.068  -1.598   3.832  1.00 51.06           O  
ATOM    376  CB  LEU B 323      -9.724   0.891   5.203  1.00 54.15           C  
ATOM    377  CG  LEU B 323      -9.483   1.920   4.098  1.00 55.15           C  
ATOM    378  CD1 LEU B 323      -9.102   1.242   2.800  1.00 55.17           C  
ATOM    379  CD2 LEU B 323     -10.664   2.853   3.878  1.00 56.82           C  
ATOM    380  H   LEU B 323     -11.021  -1.562   6.569  1.00 53.81           H  
ATOM    381  N   GLN B 324     -12.263  -1.161   3.573  1.00 53.89           N  
ATOM    382  CA  GLN B 324     -12.499  -2.186   2.567  1.00 51.98           C  
ATOM    383  C   GLN B 324     -11.874  -1.765   1.243  1.00 50.62           C  
ATOM    384  O   GLN B 324     -12.054  -0.632   0.808  1.00 50.54           O  
ATOM    385  CB  GLN B 324     -14.007  -2.394   2.409  1.00 49.72           C  
ATOM    386  CG  GLN B 324     -14.420  -3.425   1.372  1.00 49.71           C  
ATOM    387  CD  GLN B 324     -14.057  -4.838   1.781  1.00 48.90           C  
ATOM    388  OE1 GLN B 324     -14.542  -5.342   2.792  1.00 49.17           O  
ATOM    389  NE2 GLN B 324     -13.197  -5.486   0.996  1.00 49.02           N  
ATOM    390  H   GLN B 324     -13.047  -0.596   3.863  1.00  0.00           H  
ATOM    391 1HE2 GLN B 324     -12.909  -6.420   1.247  1.00  0.00           H  
ATOM    392 2HE2 GLN B 324     -12.891  -5.081   0.121  1.00 51.01           H  
ATOM    393  N   ILE B 325     -11.121  -2.672   0.620  1.00 51.30           N  
ATOM    394  CA  ILE B 325     -10.615  -2.464  -0.743  1.00 50.19           C  
ATOM    395  C   ILE B 325     -10.522  -3.790  -1.494  1.00 52.70           C  
ATOM    396  O   ILE B 325      -9.796  -4.697  -1.089  1.00 52.89           O  
ATOM    397  CB  ILE B 325      -9.245  -1.757  -0.767  1.00 56.19           C  
ATOM    398  CG1 ILE B 325      -8.263  -2.396   0.217  1.00 56.91           C  
ATOM    399  CG2 ILE B 325      -9.396  -0.276  -0.443  1.00  0.00           C  
ATOM    400  CD1 ILE B 325      -6.820  -2.138  -0.155  1.00 47.68           C  
ATOM    401  H   ILE B 325     -10.966  -3.577   1.047  1.00 49.96           H  
ATOM    402  N   GLY B 326     -11.269  -3.903  -2.587  1.00 47.32           N  
ATOM    403  CA  GLY B 326     -11.464  -5.192  -3.244  1.00 47.56           C  
ATOM    404  C   GLY B 326     -12.292  -6.072  -2.328  1.00 47.84           C  
ATOM    405  O   GLY B 326     -13.219  -5.588  -1.668  1.00 47.68           O  
ATOM    406  H   GLY B 326     -11.841  -3.126  -2.884  1.00 46.42           H  
ATOM    407  N   ARG B 327     -11.950  -7.355  -2.264  1.00 48.12           N  
ATOM    408  CA  ARG B 327     -12.603  -8.275  -1.328  1.00  0.00           C  
ATOM    409  C   ARG B 327     -11.847  -8.379   0.007  1.00 45.60           C  
ATOM    410  O   ARG B 327     -12.311  -9.050   0.930  1.00 45.34           O  
ATOM    411  CB  ARG B 327     -12.802  -9.664  -1.955  1.00 44.27           C  
ATOM    412  CG  ARG B 327     -11.532 -10.437  -2.279  1.00 44.83           C  
ATOM    413  CD  ARG B 327     -11.876 -11.810  -2.850  1.00 44.85           C  
ATOM    414  NE  ARG B 327     -10.724 -12.699  -3.011  1.00  0.00           N  
ATOM    415  CZ  ARG B 327     -10.763 -13.857  -3.674  1.00 44.02           C  
ATOM    416  NH1 ARG B 327      -9.662 -14.598  -3.772  1.00 45.66           N  
ATOM    417  NH2 ARG B 327     -11.892 -14.292  -4.228  1.00 44.73           N1+
ATOM    418  H   ARG B 327     -11.190  -7.701  -2.831  1.00  0.00           H  
ATOM    419  HE  ARG B 327      -9.862 -12.408  -2.573  1.00 43.82           H  
ATOM    420 1HH1 ARG B 327      -9.678 -15.475  -4.272  1.00 44.13           H  
ATOM    421 2HH1 ARG B 327      -8.798 -14.286  -3.352  1.00 44.39           H  
ATOM    422 1HH2 ARG B 327     -11.919 -15.172  -4.723  1.00 46.59           H  
ATOM    423 2HH2 ARG B 327     -12.735 -13.741  -4.154  1.00 47.39           H  
ATOM    424  N   TYR B 328     -10.709  -7.671   0.155  1.00 47.96           N  
ATOM    425  CA  TYR B 328      -9.875  -7.608   1.362  1.00  0.00           C  
ATOM    426  C   TYR B 328     -10.256  -6.378   2.200  1.00  0.00           C  
ATOM    427  O   TYR B 328     -10.408  -5.278   1.668  1.00  0.00           O  
ATOM    428  CB  TYR B 328      -8.392  -7.431   0.947  1.00 50.20           C  
ATOM    429  CG  TYR B 328      -7.393  -7.361   2.101  1.00 52.94           C  
ATOM    430  CD1 TYR B 328      -7.257  -8.450   2.989  1.00 51.61           C  
ATOM    431  CD2 TYR B 328      -6.610  -6.203   2.306  1.00 50.93           C  
ATOM    432  CE1 TYR B 328      -6.358  -8.382   4.073  1.00 56.40           C  
ATOM    433  CE2 TYR B 328      -5.700  -6.142   3.381  1.00 59.89           C  
ATOM    434  CZ  TYR B 328      -5.575  -7.229   4.270  1.00 63.21           C  
ATOM    435  OH  TYR B 328      -4.692  -7.166   5.312  1.00 66.28           O  
ATOM    436  H   TYR B 328     -10.472  -7.005  -0.569  1.00  0.00           H  
ATOM    437  HH  TYR B 328      -4.754  -7.906   5.922  1.00 64.93           H  
ATOM    438  N   THR B 329     -10.390  -6.550   3.514  1.00  0.00           N  
ATOM    439  CA  THR B 329     -10.657  -5.465   4.450  1.00 49.33           C  
ATOM    440  C   THR B 329      -9.355  -5.256   5.240  1.00 48.00           C  
ATOM    441  O   THR B 329      -8.903  -6.166   5.941  1.00 46.95           O  
ATOM    442  CB  THR B 329     -11.821  -5.859   5.413  1.00 49.41           C  
ATOM    443  OG1 THR B 329     -12.916  -6.515   4.778  1.00 50.16           O  
ATOM    444  CG2 THR B 329     -12.402  -4.657   6.170  1.00 51.85           C  
ATOM    445  H   THR B 329     -10.216  -7.455   3.921  1.00 50.68           H  
ATOM    446  HG1 THR B 329     -13.334  -5.950   4.129  1.00 51.46           H  
ATOM    447  N   ILE B 330      -8.785  -4.047   5.172  1.00 52.07           N  
ATOM    448  CA  ILE B 330      -7.759  -3.568   6.098  1.00 51.74           C  
ATOM    449  C   ILE B 330      -8.478  -3.279   7.433  1.00  0.00           C  
ATOM    450  O   ILE B 330      -9.626  -2.826   7.436  1.00  0.00           O  
ATOM    451  CB  ILE B 330      -7.117  -2.289   5.503  1.00  0.00           C  
ATOM    452  CG1 ILE B 330      -6.316  -2.597   4.215  1.00  0.00           C  
ATOM    453  CG2 ILE B 330      -6.235  -1.516   6.506  1.00  0.00           C  
ATOM    454  CD1 ILE B 330      -6.129  -1.393   3.291  1.00  0.00           C  
ATOM    455  H   ILE B 330      -9.197  -3.343   4.569  1.00 52.85           H  
ATOM    456  N   ARG B 331      -7.841  -3.607   8.561  1.00 46.84           N  
ATOM    457  CA  ARG B 331      -8.450  -3.674   9.884  1.00 46.61           C  
ATOM    458  C   ARG B 331      -7.480  -3.139  10.942  1.00 47.89           C  
ATOM    459  O   ARG B 331      -6.335  -3.591  10.995  1.00 41.75           O  
ATOM    460  CB  ARG B 331      -8.833  -5.142  10.176  1.00 39.97           C  
ATOM    461  CG  ARG B 331      -9.984  -5.712   9.323  1.00 39.26           C  
ATOM    462  CD  ARG B 331     -10.083  -7.237   9.442  1.00 39.08           C  
ATOM    463  NE  ARG B 331     -11.274  -7.764   8.759  1.00 39.28           N  
ATOM    464  CZ  ARG B 331     -11.301  -8.514   7.645  1.00 39.38           C  
ATOM    465  NH1 ARG B 331     -12.472  -8.992   7.216  1.00 39.48           N  
ATOM    466  NH2 ARG B 331     -10.191  -8.793   6.952  1.00  0.00           N1+
ATOM    467  H   ARG B 331      -6.880  -3.915   8.496  1.00 44.41           H  
ATOM    468  HE  ARG B 331     -12.152  -7.573   9.223  1.00 39.23           H  
ATOM    469 1HH1 ARG B 331     -13.329  -8.791   7.710  1.00 40.06           H  
ATOM    470 2HH1 ARG B 331     -12.534  -9.527   6.362  1.00 39.90           H  
ATOM    471 1HH2 ARG B 331     -10.220  -9.389   6.139  1.00  0.00           H  
ATOM    472 2HH2 ARG B 331      -9.321  -8.329   7.175  1.00 49.39           H  
ATOM    473  N   ASP B 332      -7.948  -2.242  11.816  1.00 50.42           N  
ATOM    474  CA  ASP B 332      -7.272  -1.851  13.055  1.00 51.68           C  
ATOM    475  C   ASP B 332      -7.765  -2.741  14.197  1.00 50.63           C  
ATOM    476  O   ASP B 332      -8.927  -3.145  14.225  1.00 50.62           O  
ATOM    477  CB  ASP B 332      -7.660  -0.409  13.465  1.00 50.03           C  
ATOM    478  CG  ASP B 332      -7.115   0.679  12.554  1.00 53.48           C  
ATOM    479  OD1 ASP B 332      -6.227   0.366  11.735  1.00 54.62           O  
ATOM    480  OD2 ASP B 332      -7.563   1.833  12.718  1.00 55.14           O1-
ATOM    481  H   ASP B 332      -8.904  -1.914  11.709  1.00 51.61           H  
ATOM    482  N   VAL B 333      -6.890  -2.983  15.175  1.00 54.45           N  
ATOM    483  CA  VAL B 333      -7.223  -3.631  16.442  1.00 59.34           C  
ATOM    484  C   VAL B 333      -7.715  -2.544  17.435  1.00 63.26           C  
ATOM    485  O   VAL B 333      -8.639  -2.759  18.217  1.00 68.96           O  
ATOM    486  CB  VAL B 333      -5.929  -4.313  16.993  1.00 64.04           C  
ATOM    487  CG1 VAL B 333      -6.207  -5.191  18.228  1.00  0.00           C  
ATOM    488  CG2 VAL B 333      -5.191  -5.161  15.932  1.00  0.00           C  
ATOM    489  H   VAL B 333      -5.950  -2.635  15.065  1.00 56.96           H  
ATOM    490  N   SER B 334      -7.108  -1.356  17.382  1.00  0.00           N  
ATOM    491  CA  SER B 334      -7.196  -0.237  18.318  1.00 55.58           C  
ATOM    492  C   SER B 334      -8.348   0.740  17.984  1.00 55.05           C  
ATOM    493  O   SER B 334      -8.177   1.960  17.956  1.00 55.06           O  
ATOM    494  CB  SER B 334      -5.801   0.444  18.272  1.00 57.61           C  
ATOM    495  OG  SER B 334      -5.316   0.691  16.954  1.00 57.62           O  
ATOM    496  H   SER B 334      -6.414  -1.199  16.664  1.00 56.03           H  
ATOM    497  HG  SER B 334      -4.360   0.732  17.010  1.00 58.79           H  
ATOM    498  N   ARG B 335      -9.550   0.198  17.751  1.00 58.00           N  
ATOM    499  CA  ARG B 335     -10.745   0.912  17.292  1.00 55.20           C  
ATOM    500  C   ARG B 335     -11.420   1.760  18.403  1.00 53.46           C  
ATOM    501  O   ARG B 335     -12.544   1.478  18.814  1.00 53.38           O  
ATOM    502  CB  ARG B 335     -11.752  -0.124  16.744  1.00 53.50           C  
ATOM    503  CG  ARG B 335     -11.208  -1.006  15.610  1.00 53.02           C  
ATOM    504  CD  ARG B 335     -12.342  -1.701  14.844  1.00  0.00           C  
ATOM    505  NE  ARG B 335     -11.834  -2.409  13.666  1.00 53.62           N  
ATOM    506  CZ  ARG B 335     -11.746  -3.734  13.493  1.00 55.46           C  
ATOM    507  NH1 ARG B 335     -12.115  -4.600  14.444  1.00 56.81           N  
ATOM    508  NH2 ARG B 335     -11.283  -4.193  12.331  1.00 55.55           N1+
ATOM    509  H   ARG B 335      -9.609  -0.808  17.860  1.00  0.00           H  
ATOM    510  HE  ARG B 335     -11.489  -1.812  12.923  1.00 54.49           H  
ATOM    511 1HH1 ARG B 335     -12.036  -5.596  14.306  1.00 54.45           H  
ATOM    512 2HH1 ARG B 335     -12.448  -4.264  15.334  1.00  0.00           H  
ATOM    513 1HH2 ARG B 335     -11.191  -5.184  12.165  1.00 56.01           H  
ATOM    514 2HH2 ARG B 335     -10.981  -3.536  11.626  1.00 56.59           H  
ATOM    515  N   ASN B 336     -10.740   2.818  18.858  1.00 58.49           N  
ATOM    516  CA  ASN B 336     -11.228   3.824  19.793  1.00  0.00           C  
ATOM    517  C   ASN B 336     -11.279   5.220  19.170  1.00 55.71           C  
ATOM    518  O   ASN B 336     -12.371   5.723  18.898  1.00 54.17           O  
ATOM    519  CB  ASN B 336     -10.396   3.791  21.079  1.00 54.79           C  
ATOM    520  CG  ASN B 336     -10.657   2.543  21.909  1.00 53.53           C  
ATOM    521  OD1 ASN B 336     -11.931   2.171  22.060  1.00 54.34           O  
ATOM    522  ND2 ASN B 336      -9.718   1.907  22.394  1.00 53.76           N  
ATOM    523  H   ASN B 336      -9.819   2.926  18.457  1.00 55.88           H  
ATOM    524 1HD2 ASN B 336      -9.917   1.077  22.935  1.00 54.31           H  
ATOM    525 2HD2 ASN B 336      -8.767   2.212  22.255  1.00 53.43           H  
ATOM    526  N   SER B 337     -10.119   5.826  18.917  1.00  0.00           N  
ATOM    527  CA  SER B 337     -10.058   7.157  18.293  1.00 56.40           C  
ATOM    528  C   SER B 337     -10.600   7.165  16.855  1.00 57.85           C  
ATOM    529  O   SER B 337     -10.430   6.196  16.113  1.00 59.61           O  
ATOM    530  CB  SER B 337      -8.623   7.682  18.279  1.00  0.00           C  
ATOM    531  OG  SER B 337      -8.143   7.879  19.593  1.00 60.28           O  
ATOM    532  H   SER B 337      -9.250   5.367  19.145  1.00 55.79           H  
ATOM    533  HG  SER B 337      -8.658   8.558  20.002  1.00 62.57           H  
ATOM    534  N   ARG B 338     -11.252   8.268  16.482  1.00 61.96           N  
ATOM    535  CA  ARG B 338     -11.834   8.449  15.143  1.00 64.37           C  
ATOM    536  H   ARG B 338     -11.361   9.021  17.146  1.00 62.58           H  
ATOM    537  CA  GLN B 339      -8.814  10.345  13.808  1.00 65.47           C  
ATOM    538  C   GLN B 339      -7.534  10.391  14.609  1.00 68.97           C  
ATOM    539  O   GLN B 339      -7.557  10.583  15.819  1.00 70.00           O  
ATOM    540  N   LEU B 340      -6.410  10.242  13.925  1.00 70.53           N  
ATOM    541  CA  LEU B 340      -5.116  10.227  14.593  1.00  0.00           C  
ATOM    542  C   LEU B 340      -4.182  11.140  13.863  1.00  0.00           C  
ATOM    543  O   LEU B 340      -4.282  11.281  12.652  1.00 60.43           O  
ATOM    544  CB  LEU B 340      -4.537   8.805  14.611  1.00 60.91           C  
ATOM    545  CG  LEU B 340      -5.314   7.831  15.502  1.00 59.16           C  
ATOM    546  CD1 LEU B 340      -5.176   6.397  15.016  1.00 57.85           C  
ATOM    547  CD2 LEU B 340      -4.878   7.966  16.951  1.00 61.11           C  
ATOM    548  H   LEU B 340      -6.431  10.129  12.922  1.00  0.00           H  
ATOM    549  N   ASP B 341      -3.269  11.763  14.591  1.00 65.11           N  
ATOM    550  CA  ASP B 341      -2.169  12.433  13.923  1.00 67.73           C  
ATOM    551  C   ASP B 341      -1.099  11.382  13.627  1.00  0.00           C  
ATOM    552  O   ASP B 341      -1.262  10.216  13.982  1.00 56.81           O  
ATOM    553  CB  ASP B 341      -1.627  13.602  14.753  1.00 54.79           C  
ATOM    554  CG  ASP B 341      -1.044  13.164  16.075  1.00 53.05           C  
ATOM    555  OD1 ASP B 341      -1.622  12.247  16.704  1.00 51.82           O1-
ATOM    556  OD2 ASP B 341      -0.014  13.743  16.481  1.00 55.67           O  
ATOM    557  H   ASP B 341      -3.205  11.628  15.592  1.00 64.07           H  
ATOM    558  N   LEU B 342      -0.009  11.785  12.982  1.00 54.16           N  
ATOM    559  CA  LEU B 342       1.009  10.826  12.565  1.00  0.00           C  
ATOM    560  C   LEU B 342       1.616  10.066  13.743  1.00  0.00           C  
ATOM    561  O   LEU B 342       1.789   8.854  13.681  1.00 51.74           O  
ATOM    562  CB  LEU B 342       2.111  11.514  11.755  1.00 51.43           C  
ATOM    563  CG  LEU B 342       1.658  12.224  10.479  1.00 50.31           C  
ATOM    564  CD1 LEU B 342       2.849  12.438   9.557  1.00 50.14           C  
ATOM    565  CD2 LEU B 342       0.576  11.443   9.756  1.00 50.74           C  
ATOM    566  H   LEU B 342       0.093  12.753  12.715  1.00 57.27           H  
ATOM    567  N   THR B 343       1.930  10.773  14.818  1.00 51.71           N  
ATOM    568  CA  THR B 343       2.487  10.123  15.990  1.00 54.61           C  
ATOM    569  C   THR B 343       1.492   9.140  16.583  1.00 54.68           C  
ATOM    570  O   THR B 343       1.886   8.097  17.068  1.00  0.00           O  
ATOM    571  CB  THR B 343       2.918  11.143  17.047  1.00  0.00           C  
ATOM    572  OG1 THR B 343       3.860  12.035  16.457  1.00  0.00           O  
ATOM    573  CG2 THR B 343       3.578  10.451  18.242  1.00 49.93           C  
ATOM    574  H   THR B 343       1.736  11.764  14.848  1.00 52.44           H  
ATOM    575  HG1 THR B 343       3.421  12.542  15.791  1.00  0.00           H  
ATOM    576  N   GLY B 344       0.210   9.475  16.536  1.00 50.45           N  
ATOM    577  CA  GLY B 344      -0.834   8.614  17.086  1.00 48.89           C  
ATOM    578  C   GLY B 344      -1.119   7.403  16.230  1.00 50.89           C  
ATOM    579  O   GLY B 344      -1.763   6.465  16.684  1.00 51.64           O  
ATOM    580  H   GLY B 344      -0.068  10.358  16.129  1.00 48.82           H  
ATOM    581  N   ILE B 345      -0.647   7.428  14.983  1.00 51.11           N  
ATOM    582  CA  ILE B 345      -0.765   6.278  14.091  1.00  0.00           C  
ATOM    583  C   ILE B 345       0.181   5.151  14.535  1.00 47.04           C  
ATOM    584  O   ILE B 345      -0.145   3.962  14.413  1.00 47.28           O  
ATOM    585  CB  ILE B 345      -0.538   6.692  12.617  1.00 47.48           C  
ATOM    586  CG1 ILE B 345      -1.705   7.592  12.162  1.00 46.10           C  
ATOM    587  CG2 ILE B 345      -0.413   5.470  11.701  1.00 47.95           C  
ATOM    588  CD1 ILE B 345      -1.640   8.060  10.718  1.00 48.41           C  
ATOM    589  H   ILE B 345      -0.156   8.248  14.653  1.00 52.51           H  
ATOM    590  N   LEU B 346       1.365   5.547  15.036  1.00 49.03           N  
ATOM    591  CA  LEU B 346       2.410   4.648  15.506  1.00 49.77           C  
ATOM    592  C   LEU B 346       2.144   4.213  16.955  1.00 50.07           C  
ATOM    593  O   LEU B 346       2.416   3.056  17.273  1.00 49.42           O  
ATOM    594  CB  LEU B 346       3.801   5.332  15.457  1.00  0.00           C  
ATOM    595  CG  LEU B 346       4.311   5.796  14.068  1.00 47.95           C  
ATOM    596  CD1 LEU B 346       5.807   6.149  14.150  1.00 48.24           C  
ATOM    597  CD2 LEU B 346       4.093   4.765  12.946  1.00 47.61           C  
ATOM    598  H   LEU B 346       1.533   6.543  15.089  1.00 49.96           H  
ATOM    599  N   ILE B 347       1.605   5.102  17.815  1.00 45.85           N  
ATOM    600  CA  ILE B 347       1.216   4.790  19.201  1.00  0.00           C  
ATOM    601  C   ILE B 347       0.126   3.699  19.214  1.00 49.27           C  
ATOM    602  O   ILE B 347       0.279   2.684  19.890  1.00 51.62           O  
ATOM    603  CB  ILE B 347       0.748   6.077  19.967  1.00 52.46           C  
ATOM    604  CG1 ILE B 347       1.899   7.083  20.210  1.00 50.29           C  
ATOM    605  CG2 ILE B 347       0.073   5.770  21.329  1.00 52.00           C  
ATOM    606  CD1 ILE B 347       1.436   8.496  20.599  1.00 53.30           C  
ATOM    607  H   ILE B 347       1.489   6.057  17.496  1.00 49.88           H  
ATOM    608  N   LYS B 348      -0.973   3.912  18.475  1.00 54.17           N  
ATOM    609  CA  LYS B 348      -2.126   3.012  18.500  1.00  0.00           C  
ATOM    610  C   LYS B 348      -1.964   1.838  17.521  1.00 53.80           C  
ATOM    611  O   LYS B 348      -2.650   0.830  17.674  1.00 56.50           O  
ATOM    612  CB  LYS B 348      -3.387   3.801  18.082  1.00 54.22           C  
ATOM    613  CG  LYS B 348      -3.745   4.985  19.002  1.00 55.22           C  
ATOM    614  CD  LYS B 348      -4.042   4.599  20.462  1.00 59.36           C  
ATOM    615  CE  LYS B 348      -4.486   5.793  21.323  1.00 61.50           C  
ATOM    616  NZ  LYS B 348      -5.845   6.245  20.976  1.00 63.23           N1+
ATOM    617  H   LYS B 348      -1.048   4.764  17.932  1.00 53.74           H  
ATOM    618 1HZ  LYS B 348      -6.498   5.486  21.103  1.00 64.77           H  
ATOM    619 2HZ  LYS B 348      -6.112   7.013  21.573  1.00 67.33           H  
ATOM    620 3HZ  LYS B 348      -5.879   6.555  20.016  1.00 69.09           H  
ATOM    621  N   SER B 349      -1.100   1.972  16.507  1.00 65.24           N  
ATOM    622  CA  SER B 349      -0.838   0.990  15.454  1.00  0.00           C  
ATOM    623  C   SER B 349      -2.064   0.856  14.541  1.00  0.00           C  
ATOM    624  O   SER B 349      -2.700  -0.198  14.466  1.00  0.00           O  
ATOM    625  CB  SER B 349      -0.318  -0.348  16.010  1.00  0.00           C  
ATOM    626  OG  SER B 349       0.377  -0.981  14.951  1.00  0.00           O  
ATOM    627  H   SER B 349      -0.599   2.846  16.435  1.00  0.00           H  
ATOM    628  N   SER B 350      -2.443   1.964  13.895  1.00 52.45           N  
ATOM    629  CA  SER B 350      -3.542   1.973  12.960  1.00 56.19           C  
ATOM    630  C   SER B 350      -2.997   1.515  11.597  1.00 55.49           C  
ATOM    631  O   SER B 350      -2.356   2.286  10.876  1.00 53.00           O  
ATOM    632  CB  SER B 350      -4.113   3.397  12.896  1.00 51.64           C  
ATOM    633  OG  SER B 350      -5.244   3.424  12.057  1.00 54.25           O  
ATOM    634  H   SER B 350      -1.819   2.761  13.926  1.00 53.67           H  
ATOM    635  HG  SER B 350      -5.937   2.886  12.440  1.00 51.70           H  
ATOM    636  N   ASN B 351      -3.307   0.260  11.242  1.00  0.00           N  
ATOM    637  CA  ASN B 351      -3.073  -0.334   9.924  1.00 60.98           C  
ATOM    638  C   ASN B 351      -3.817   0.473   8.858  1.00 61.79           C  
ATOM    639  O   ASN B 351      -3.228   0.834   7.845  1.00 59.75           O  
ATOM    640  CB  ASN B 351      -3.548  -1.804   9.864  1.00 61.84           C  
ATOM    641  CG  ASN B 351      -2.867  -2.714  10.883  1.00 61.89           C  
ATOM    642  OD1 ASN B 351      -1.672  -2.605  11.125  1.00 61.22           O  
ATOM    643  ND2 ASN B 351      -3.622  -3.579  11.549  1.00 60.87           N  
ATOM    644  H   ASN B 351      -3.790  -0.294  11.934  1.00 58.81           H  
ATOM    645 1HD2 ASN B 351      -3.185  -4.152  12.249  1.00 58.09           H  
ATOM    646 2HD2 ASN B 351      -4.623  -3.647  11.352  1.00  0.00           H  
ATOM    647  N   VAL B 352      -5.077   0.844   9.135  1.00 64.22           N  
ATOM    648  CA  VAL B 352      -5.905   1.764   8.358  1.00 65.05           C  
ATOM    649  C   VAL B 352      -5.184   3.096   8.146  1.00 64.72           C  
ATOM    650  O   VAL B 352      -5.012   3.555   7.022  1.00 67.87           O  
ATOM    651  CB  VAL B 352      -7.246   2.010   9.087  1.00 69.32           C  
ATOM    652  CG1 VAL B 352      -7.984   3.200   8.499  1.00 71.90           C  
ATOM    653  CG2 VAL B 352      -8.123   0.765   9.039  1.00 72.04           C  
ATOM    654  H   VAL B 352      -5.479   0.467   9.987  1.00 65.72           H  
ATOM    655  N   GLY B 353      -4.757   3.707   9.235  1.00 72.70           N  
ATOM    656  CA  GLY B 353      -4.024   4.960   9.155  1.00  0.00           C  
ATOM    657  C   GLY B 353      -2.807   4.901   8.250  1.00  0.00           C  
ATOM    658  O   GLY B 353      -2.602   5.784   7.414  1.00 63.06           O  
ATOM    659  H   GLY B 353      -4.923   3.303  10.150  1.00  0.00           H  
ATOM    660  N   ILE B 354      -1.997   3.863   8.416  1.00 62.17           N  
ATOM    661  CA  ILE B 354      -0.765   3.734   7.640  1.00 59.44           C  
ATOM    662  C   ILE B 354      -1.074   3.433   6.166  1.00 61.35           C  
ATOM    663  O   ILE B 354      -0.346   3.865   5.276  1.00 61.79           O  
ATOM    664  CB  ILE B 354       0.190   2.657   8.245  1.00 63.14           C  
ATOM    665  CG1 ILE B 354       1.628   3.182   8.343  1.00 60.82           C  
ATOM    666  CG2 ILE B 354       0.214   1.382   7.413  1.00  0.00           C  
ATOM    667  CD1 ILE B 354       1.889   3.983   9.587  1.00  0.00           C  
ATOM    668  H   ILE B 354      -2.205   3.166   9.120  1.00 62.30           H  
ATOM    669  N   SER B 355      -2.143   2.674   5.931  1.00  0.00           N  
ATOM    670  CA  SER B 355      -2.605   2.354   4.586  1.00 67.19           C  
ATOM    671  C   SER B 355      -2.927   3.619   3.813  1.00 69.51           C  
ATOM    672  O   SER B 355      -2.526   3.771   2.659  1.00 68.26           O  
ATOM    673  CB  SER B 355      -3.887   1.524   4.636  1.00 67.10           C  
ATOM    674  OG  SER B 355      -3.710   0.317   5.332  1.00  0.00           O  
ATOM    675  H   SER B 355      -2.676   2.324   6.717  1.00 65.26           H  
ATOM    676  HG  SER B 355      -3.494   0.518   6.234  1.00 72.91           H  
ATOM    677  N   LYS B 356      -3.665   4.528   4.455  1.00 75.93           N  
ATOM    678  CA  LYS B 356      -4.101   5.743   3.786  1.00 76.01           C  
ATOM    679  C   LYS B 356      -2.903   6.579   3.373  1.00 76.90           C  
ATOM    680  O   LYS B 356      -2.848   7.069   2.250  1.00 78.14           O  
ATOM    681  CB  LYS B 356      -5.078   6.531   4.660  1.00 78.56           C  
ATOM    682  CG  LYS B 356      -6.485   5.951   4.635  1.00 79.14           C  
ATOM    683  CD  LYS B 356      -7.478   6.761   5.465  1.00 78.00           C  
ATOM    684  CE  LYS B 356      -8.895   6.238   5.266  1.00  0.00           C  
ATOM    685  NZ  LYS B 356      -9.930   6.961   6.061  1.00 78.22           N1+
ATOM    686  H   LYS B 356      -3.966   4.356   5.406  1.00 76.14           H  
ATOM    687 1HZ  LYS B 356      -9.635   7.026   7.031  1.00 79.35           H  
ATOM    688 2HZ  LYS B 356     -10.038   7.897   5.698  1.00 75.65           H  
ATOM    689 3HZ  LYS B 356     -10.813   6.473   6.006  1.00 75.11           H  
ATOM    690  N   ILE B 357      -1.925   6.707   4.260  1.00 82.50           N  
ATOM    691  CA  ILE B 357      -0.683   7.396   3.907  1.00 92.15           C  
ATOM    692  C   ILE B 357      -0.012   6.681   2.724  1.00 95.78           C  
ATOM    693  O   ILE B 357       0.528   7.319   1.811  1.00 97.91           O  
ATOM    694  CB  ILE B 357       0.281   7.468   5.100  1.00 95.64           C  
ATOM    695  CG1 ILE B 357      -0.347   8.287   6.225  1.00 99.49           C  
ATOM    696  CG2 ILE B 357       1.603   8.096   4.691  1.00  0.00           C  
ATOM    697  CD1 ILE B 357       0.361   8.183   7.556  1.00  0.00           C  
ATOM    698  H   ILE B 357      -2.008   6.281   5.173  1.00 87.88           H  
ATOM    699  N   ALA B 358      -0.067   5.354   2.750  1.00  0.00           N  
ATOM    700  CA  ALA B 358       0.583   4.541   1.742  1.00  0.00           C  
ATOM    701  C   ALA B 358      -0.047   4.747   0.365  1.00  0.00           C  
ATOM    702  O   ALA B 358       0.663   4.797  -0.653  1.00 71.72           O  
ATOM    703  CB  ALA B 358       0.529   3.079   2.144  1.00 68.19           C  
ATOM    704  H   ALA B 358      -0.518   4.887   3.526  1.00  0.00           H  
ATOM    705  N   PHE B 359      -1.376   4.875   0.341  1.00 64.54           N  
ATOM    706  CA  PHE B 359      -2.092   5.156  -0.913  1.00 68.27           C  
ATOM    707  C   PHE B 359      -1.699   6.515  -1.469  1.00 69.57           C  
ATOM    708  O   PHE B 359      -1.598   6.669  -2.675  1.00 70.23           O  
ATOM    709  CB  PHE B 359      -3.614   5.121  -0.740  1.00 70.81           C  
ATOM    710  CG  PHE B 359      -4.164   3.791  -0.281  1.00 67.39           C  
ATOM    711  CD1 PHE B 359      -3.588   2.586  -0.683  1.00  0.00           C  
ATOM    712  CD2 PHE B 359      -5.288   3.748   0.533  1.00 63.34           C  
ATOM    713  CE1 PHE B 359      -4.115   1.375  -0.263  1.00 62.55           C  
ATOM    714  CE2 PHE B 359      -5.820   2.536   0.949  1.00 58.92           C  
ATOM    715  CZ  PHE B 359      -5.235   1.350   0.554  1.00 56.55           C  
ATOM    716  H   PHE B 359      -1.903   4.788   1.201  1.00 64.77           H  
ATOM    717  N   ASP B 360      -1.451   7.481  -0.588  1.00 65.80           N  
ATOM    718  CA  ASP B 360      -1.035   8.814  -1.016  1.00 68.02           C  
ATOM    719  H   ASP B 360      -1.529   7.290   0.402  1.00 67.15           H  
ATOM    720  CA  GLY B 362       2.861   5.128  -3.436  1.00 69.64           C  
ATOM    721  C   GLY B 362       3.832   4.115  -2.830  1.00 68.56           C  
ATOM    722  O   GLY B 362       4.638   4.424  -1.935  1.00 71.85           O  
ATOM    723  N   ALA B 363       3.754   2.895  -3.355  1.00 70.02           N  
ATOM    724  CA  ALA B 363       4.557   1.774  -2.882  1.00 56.25           C  
ATOM    725  C   ALA B 363       6.063   1.959  -3.098  1.00 55.47           C  
ATOM    726  O   ALA B 363       6.860   1.575  -2.242  1.00 54.78           O  
ATOM    727  CB  ALA B 363       4.094   0.493  -3.558  1.00 53.44           C  
ATOM    728  H   ALA B 363       3.077   2.716  -4.083  1.00  0.00           H  
ATOM    729  N   GLU B 364       6.453   2.548  -4.223  1.00 55.84           N  
ATOM    730  CA  GLU B 364       7.867   2.623  -4.566  1.00 56.80           C  
ATOM    731  H   GLU B 364       5.766   2.870  -4.889  1.00 57.11           H  
ATOM    732  CA  SER B 365       8.691   5.269  -1.920  1.00 57.56           C  
ATOM    733  C   SER B 365       8.877   4.479  -0.594  1.00  0.00           C  
ATOM    734  O   SER B 365       9.792   4.763   0.192  1.00 55.92           O  
ATOM    735  N   ILE B 366       7.992   3.516  -0.356  1.00 57.13           N  
ATOM    736  CA  ILE B 366       8.075   2.638   0.806  1.00 55.02           C  
ATOM    737  C   ILE B 366       9.071   1.499   0.550  1.00 59.71           C  
ATOM    738  O   ILE B 366      10.019   1.295   1.317  1.00 61.95           O  
ATOM    739  CB  ILE B 366       6.692   2.055   1.138  1.00 63.78           C  
ATOM    740  CG1 ILE B 366       5.764   3.180   1.585  1.00 65.26           C  
ATOM    741  CG2 ILE B 366       6.793   0.998   2.227  1.00 67.93           C  
ATOM    742  CD1 ILE B 366       4.337   2.738   1.844  1.00 68.58           C  
ATOM    743  H   ILE B 366       7.265   3.333  -1.033  1.00 55.58           H  
ATOM    744  N   TYR B 367       8.837   0.753  -0.522  1.00 69.44           N  
ATOM    745  CA  TYR B 367       9.766  -0.269  -0.945  1.00  0.00           C  
ATOM    746  H   TYR B 367       8.046   0.968  -1.118  1.00 70.78           H  
ATOM    747  CA  VAL B 369      13.157   3.122   2.255  1.00  0.00           C  
ATOM    748  C   VAL B 369      13.557   1.789   2.906  1.00 55.18           C  
ATOM    749  O   VAL B 369      14.663   1.660   3.450  1.00 56.08           O  
ATOM    750  N   MET B 370      12.658   0.807   2.799  1.00 57.67           N  
ATOM    751  CA  MET B 370      12.861  -0.533   3.348  1.00 56.37           C  
ATOM    752  C   MET B 370      14.120  -1.177   2.794  1.00 56.81           C  
ATOM    753  O   MET B 370      14.910  -1.769   3.527  1.00 56.99           O  
ATOM    754  CB  MET B 370      11.645  -1.400   3.022  1.00 57.44           C  
ATOM    755  CG  MET B 370      10.441  -0.982   3.828  1.00  0.00           C  
ATOM    756  SD  MET B 370       8.992  -1.996   3.552  1.00 58.70           S  
ATOM    757  CE  MET B 370       7.941  -1.317   4.833  1.00 59.57           C  
ATOM    758  H   MET B 370      11.784   0.994   2.324  1.00 60.26           H  
ATOM    759  N   GLN B 371      14.294  -1.027   1.489  1.00 62.13           N  
ATOM    760  CA  GLN B 371      15.462  -1.506   0.782  1.00 59.36           C  
ATOM    761  H   GLN B 371      13.600  -0.514   0.965  1.00 61.22           H  
ATOM    762  CA  GLY B 374      18.558  -3.608   5.379  1.00 59.35           C  
ATOM    763  C   GLY B 374      17.507  -4.669   5.075  1.00 61.44           C  
ATOM    764  O   GLY B 374      17.854  -5.835   4.886  1.00  0.00           O  
ATOM    765  N   LEU B 375      16.231  -4.299   5.033  1.00 64.48           N  
ATOM    766  CA  LEU B 375      15.171  -5.265   4.754  1.00 62.01           C  
ATOM    767  C   LEU B 375      15.208  -5.591   3.274  1.00 63.29           C  
ATOM    768  O   LEU B 375      15.287  -4.692   2.452  1.00 66.92           O  
ATOM    769  CB  LEU B 375      13.809  -4.709   5.141  1.00 71.91           C  
ATOM    770  CG  LEU B 375      13.829  -3.879   6.417  1.00 75.28           C  
ATOM    771  CD1 LEU B 375      12.475  -3.229   6.653  1.00 80.47           C  
ATOM    772  CD2 LEU B 375      14.243  -4.703   7.630  1.00 82.26           C  
ATOM    773  H   LEU B 375      15.979  -3.328   5.151  1.00 64.78           H  
ATOM    774  N   GLY B 376      15.180  -6.878   2.932  1.00 82.76           N  
ATOM    775  CA  GLY B 376      15.400  -7.304   1.540  1.00  0.00           C  
ATOM    776  H   GLY B 376      15.116  -7.586   3.649  1.00 83.40           H  
ATOM    777  CA  GLY B 389      14.540 -12.539   3.185  1.00  0.00           C  
ATOM    778  C   GLY B 389      14.051 -12.030   1.849  1.00  0.00           C  
ATOM    779  O   GLY B 389      14.746 -12.136   0.830  1.00  0.00           O  
ATOM    780  N   ASN B 390      12.856 -11.459   1.845  1.00  0.00           N  
ATOM    781  CA  ASN B 390      12.259 -11.042   0.588  1.00 60.65           C  
ATOM    782  C   ASN B 390      11.500  -9.739   0.655  1.00 59.34           C  
ATOM    783  O   ASN B 390      10.562  -9.588   1.447  1.00 59.62           O  
ATOM    784  CB  ASN B 390      11.319 -12.120   0.068  1.00 63.46           C  
ATOM    785  CG  ASN B 390      10.860 -11.842  -1.344  1.00  0.00           C  
ATOM    786  OD1 ASN B 390       9.566 -12.004  -1.584  1.00 58.80           O  
ATOM    787  ND2 ASN B 390      11.668 -11.470  -2.217  1.00 58.63           N  
ATOM    788  H   ASN B 390      12.341 -11.328   2.705  1.00  0.00           H  
ATOM    789 1HD2 ASN B 390      11.335 -11.284  -3.152  1.00 58.81           H  
ATOM    790 2HD2 ASN B 390      12.650 -11.386  -2.001  1.00 59.79           H  
ATOM    791  N   LEU B 391      11.897  -8.814  -0.212  1.00 58.97           N  
ATOM    792  CA  LEU B 391      11.180  -7.563  -0.388  1.00 57.90           C  
ATOM    793  C   LEU B 391      10.495  -7.628  -1.748  1.00 57.31           C  
ATOM    794  O   LEU B 391      11.140  -7.391  -2.765  1.00  0.00           O  
ATOM    795  CB  LEU B 391      12.167  -6.393  -0.319  1.00 60.04           C  
ATOM    796  CG  LEU B 391      11.647  -5.034   0.126  1.00 63.26           C  
ATOM    797  CD1 LEU B 391      10.971  -5.129   1.491  1.00 65.90           C  
ATOM    798  CD2 LEU B 391      12.802  -4.043   0.153  1.00 67.09           C  
ATOM    799  H   LEU B 391      12.669  -9.007  -0.833  1.00 57.56           H  
ATOM    800  N   PRO B 392       9.182  -7.943  -1.774  1.00 64.61           N  
ATOM    801  CA  PRO B 392       8.530  -8.205  -3.063  1.00 68.84           C  
ATOM    802  C   PRO B 392       8.657  -7.023  -4.020  1.00 63.79           C  
ATOM    803  O   PRO B 392       8.596  -5.875  -3.588  1.00  0.00           O  
ATOM    804  CB  PRO B 392       7.065  -8.407  -2.671  1.00  0.00           C  
ATOM    805  CG  PRO B 392       6.890  -7.530  -1.478  1.00 68.68           C  
ATOM    806  CD  PRO B 392       8.191  -7.637  -0.720  1.00 70.15           C  
ATOM    807  N   ASN B 393       8.881  -7.300  -5.298  1.00 71.80           N  
ATOM    808  CA  ASN B 393       8.854  -6.242  -6.308  1.00 70.41           C  
ATOM    809  C   ASN B 393       7.865  -6.585  -7.410  1.00 69.56           C  
ATOM    810  O   ASN B 393       8.069  -7.540  -8.163  1.00 68.96           O  
ATOM    811  CB  ASN B 393      10.273  -5.953  -6.836  1.00  0.00           C  
ATOM    812  CG  ASN B 393      10.398  -4.865  -7.903  1.00  0.00           C  
ATOM    813  OD1 ASN B 393      10.583  -3.691  -7.607  1.00  0.00           O  
ATOM    814  ND2 ASN B 393      10.342  -5.258  -9.173  1.00  0.00           N  
ATOM    815  H   ASN B 393       8.955  -8.259  -5.606  1.00 71.46           H  
ATOM    816 HD21 ASN B 393      10.420  -4.578  -9.916  1.00  0.00           H  
ATOM    817 HD22 ASN B 393      10.222  -6.236  -9.395  1.00  0.00           H  
ATOM    818  N   HIS B 394       6.775  -5.824  -7.466  1.00 74.60           N  
ATOM    819  CA  HIS B 394       5.760  -6.003  -8.485  1.00 77.17           C  
ATOM    820  C   HIS B 394       5.947  -4.946  -9.557  1.00 73.59           C  
ATOM    821  O   HIS B 394       6.517  -3.893  -9.294  1.00 83.87           O  
ATOM    822  CB  HIS B 394       4.376  -5.886  -7.860  1.00 86.19           C  
ATOM    823  CG  HIS B 394       4.153  -6.833  -6.723  1.00 88.98           C  
ATOM    824  ND1 HIS B 394       4.646  -8.120  -6.719  1.00 90.89           N  
ATOM    825  CD2 HIS B 394       3.500  -6.676  -5.546  1.00  0.00           C  
ATOM    826  CE1 HIS B 394       4.301  -8.717  -5.591  1.00 75.85           C  
ATOM    827  NE2 HIS B 394       3.600  -7.864  -4.865  1.00 75.36           N  
ATOM    828  H   HIS B 394       6.660  -5.065  -6.810  1.00 79.15           H  
ATOM    829  HD1 HIS B 394       5.193  -8.541  -7.456  1.00 86.01           H  
ATOM    830  N   ARG B 395       5.489  -5.244 -10.769  1.00 74.53           N  
ATOM    831  CA  ARG B 395       5.527  -4.269 -11.863  1.00 75.36           C  
ATOM    832  H   ARG B 395       5.046  -6.136 -10.934  1.00 74.29           H  
ATOM    833  CA  LYS B 396       2.370  -2.400 -10.839  1.00 76.12           C  
ATOM    834  C   LYS B 396       1.933  -2.831  -9.447  1.00 77.37           C  
ATOM    835  O   LYS B 396       1.801  -4.026  -9.180  1.00 76.96           O  
ATOM    836  N   TRP B 397       1.686  -1.851  -8.579  1.00 79.97           N  
ATOM    837  CA  TRP B 397       1.386  -2.098  -7.169  1.00  0.00           C  
ATOM    838  C   TRP B 397      -0.085  -1.820  -6.841  1.00  0.00           C  
ATOM    839  O   TRP B 397      -0.453  -0.668  -6.605  1.00 74.55           O  
ATOM    840  CB  TRP B 397       2.263  -1.195  -6.294  1.00 76.72           C  
ATOM    841  CG  TRP B 397       3.707  -1.637  -6.126  1.00 79.37           C  
ATOM    842  CD1 TRP B 397       4.787  -1.256  -6.879  1.00 80.87           C  
ATOM    843  CD2 TRP B 397       4.216  -2.510  -5.111  1.00  0.00           C  
ATOM    844  NE1 TRP B 397       5.934  -1.851  -6.400  1.00 81.06           N  
ATOM    845  CE2 TRP B 397       5.609  -2.625  -5.319  1.00 82.61           C  
ATOM    846  CE3 TRP B 397       3.624  -3.212  -4.052  1.00 83.01           C  
ATOM    847  CZ2 TRP B 397       6.416  -3.407  -4.507  1.00 86.93           C  
ATOM    848  CZ3 TRP B 397       4.427  -3.990  -3.245  1.00 91.11           C  
ATOM    849  CH2 TRP B 397       5.808  -4.085  -3.479  1.00 94.26           C  
ATOM    850  H   TRP B 397       1.781  -0.892  -8.878  1.00  0.00           H  
ATOM    851  HE1 TRP B 397       6.849  -1.727  -6.810  1.00 84.14           H  
ATOM    852  N   PRO B 398      -0.934  -2.864  -6.812  1.00 96.61           N  
ATOM    853  CA  PRO B 398      -2.329  -2.636  -6.409  1.00 90.21           C  
ATOM    854  C   PRO B 398      -2.435  -2.038  -5.018  1.00  0.00           C  
ATOM    855  O   PRO B 398      -1.463  -2.043  -4.267  1.00 80.57           O  
ATOM    856  CB  PRO B 398      -2.938  -4.038  -6.417  1.00 80.03           C  
ATOM    857  CG  PRO B 398      -2.083  -4.814  -7.359  1.00 77.84           C  
ATOM    858  CD  PRO B 398      -0.697  -4.259  -7.223  1.00 80.71           C  
ATOM    859  N   LYS B 399      -3.611  -1.532  -4.675  1.00  0.00           N  
ATOM    860  CA  LYS B 399      -3.817  -0.943  -3.365  1.00 68.95           C  
ATOM    861  C   LYS B 399      -3.484  -1.949  -2.267  1.00 67.64           C  
ATOM    862  O   LYS B 399      -2.688  -1.648  -1.376  1.00 65.97           O  
ATOM    863  CB  LYS B 399      -5.254  -0.423  -3.206  1.00 65.89           C  
ATOM    864  CG  LYS B 399      -5.514   0.908  -3.907  1.00 65.36           C  
ATOM    865  CD  LYS B 399      -6.793   1.586  -3.409  1.00 64.97           C  
ATOM    866  CE  LYS B 399      -6.808   3.081  -3.725  1.00  0.00           C  
ATOM    867  NZ  LYS B 399      -7.911   3.810  -3.037  1.00 66.58           N1+
ATOM    868  H   LYS B 399      -4.379  -1.549  -5.330  1.00 72.39           H  
ATOM    869 1HZ  LYS B 399      -7.811   3.706  -2.037  1.00 67.27           H  
ATOM    870 2HZ  LYS B 399      -7.869   4.790  -3.278  1.00 68.95           H  
ATOM    871 3HZ  LYS B 399      -8.801   3.430  -3.328  1.00 69.95           H  
ATOM    872  N   ALA B 400      -4.069  -3.144  -2.349  1.00 65.69           N  
ATOM    873  CA  ALA B 400      -3.871  -4.184  -1.322  1.00 64.91           C  
ATOM    874  C   ALA B 400      -2.399  -4.419  -0.971  1.00 64.69           C  
ATOM    875  O   ALA B 400      -2.002  -4.232   0.172  1.00  0.00           O  
ATOM    876  CB  ALA B 400      -4.518  -5.494  -1.747  1.00 71.94           C  
ATOM    877  H   ALA B 400      -4.689  -3.342  -3.120  1.00 64.96           H  
ATOM    878  N   GLU B 401      -1.601  -4.813  -1.959  1.00 74.71           N  
ATOM    879  CA  GLU B 401      -0.184  -5.088  -1.742  1.00 75.98           C  
ATOM    880  C   GLU B 401       0.535  -3.849  -1.227  1.00 75.61           C  
ATOM    881  O   GLU B 401       1.481  -3.951  -0.446  1.00  0.00           O  
ATOM    882  CB  GLU B 401       0.466  -5.629  -3.027  1.00  0.00           C  
ATOM    883  CG  GLU B 401       1.963  -5.967  -2.954  1.00  0.00           C  
ATOM    884  CD  GLU B 401       2.597  -6.503  -4.235  1.00  0.00           C  
ATOM    885  OE1 GLU B 401       3.088  -5.674  -5.034  1.00  0.00           O  
ATOM    886  OE2 GLU B 401       2.583  -7.742  -4.389  1.00  0.00           O1-
ATOM    887  H   GLU B 401      -1.979  -4.962  -2.885  1.00 75.92           H  
ATOM    888  CG  GLU B 545       0.282  -7.058  -3.362  1.00 74.83           C  
ATOM    889  CD  GLU B 545      -1.000  -7.347  -4.139  1.00 73.66           C  
ATOM    890  OE1 GLU B 545      -1.443  -6.493  -4.935  1.00 72.02           O  
ATOM    891  OE2 GLU B 545      -1.568  -8.449  -3.958  1.00 68.35           O1-
ATOM    892  N   THR B 402       0.100  -2.677  -1.668  1.00 72.43           N  
ATOM    893  CA  THR B 402       0.713  -1.433  -1.223  1.00 73.30           C  
ATOM    894  C   THR B 402       0.465  -1.204   0.281  1.00 71.97           C  
ATOM    895  O   THR B 402       1.361  -0.743   0.995  1.00  0.00           O  
ATOM    896  CB  THR B 402       0.200  -0.234  -2.054  1.00 70.86           C  
ATOM    897  OG1 THR B 402       0.504  -0.445  -3.441  1.00 70.14           O  
ATOM    898  CG2 THR B 402       0.851   1.069  -1.590  1.00 64.65           C  
ATOM    899  H   THR B 402      -0.682  -2.635  -2.307  1.00 73.06           H  
ATOM    900  HG1 THR B 402      -0.073  -1.121  -3.776  1.00 66.66           H  
ATOM    901  N   ALA B 403      -0.734  -1.544   0.756  1.00 71.50           N  
ATOM    902  CA  ALA B 403      -1.092  -1.319   2.161  1.00 76.42           C  
ATOM    903  C   ALA B 403      -0.440  -2.347   3.087  1.00 77.00           C  
ATOM    904  O   ALA B 403       0.155  -1.996   4.123  1.00 76.02           O  
ATOM    905  CB  ALA B 403      -2.605  -1.343   2.334  1.00  0.00           C  
ATOM    906  H   ALA B 403      -1.432  -1.924   0.129  1.00 73.60           H  
ATOM    907  N   THR B 404      -0.585  -3.615   2.698  1.00  0.00           N  
ATOM    908  CA  THR B 404      -0.021  -4.767   3.384  1.00  0.00           C  
ATOM    909  C   THR B 404       1.510  -4.673   3.474  1.00 61.96           C  
ATOM    910  O   THR B 404       2.055  -5.003   4.527  1.00 59.67           O  
ATOM    911  CB  THR B 404      -0.547  -6.088   2.759  1.00 58.53           C  
ATOM    912  OG1 THR B 404      -0.284  -6.225   1.369  1.00 58.07           O  
ATOM    913  CG2 THR B 404      -2.056  -6.275   2.980  1.00 57.49           C  
ATOM    914  H   THR B 404      -1.080  -3.783   1.829  1.00  0.00           H  
ATOM    915  HG1 THR B 404      -0.805  -5.585   0.894  1.00 57.78           H  
ATOM    916  N   LEU B 405       2.184  -4.096   2.458  1.00 58.54           N  
ATOM    917  CA  LEU B 405       3.615  -3.825   2.505  1.00 58.53           C  
ATOM    918  C   LEU B 405       3.925  -2.794   3.570  1.00 56.74           C  
ATOM    919  O   LEU B 405       4.866  -2.954   4.340  1.00 55.31           O  
ATOM    920  CB  LEU B 405       4.143  -3.342   1.155  1.00 53.72           C  
ATOM    921  CG  LEU B 405       5.646  -3.006   1.160  1.00 57.60           C  
ATOM    922  CD1 LEU B 405       6.490  -4.254   1.393  1.00 57.85           C  
ATOM    923  CD2 LEU B 405       6.083  -2.324  -0.122  1.00 58.02           C  
ATOM    924  H   LEU B 405       1.674  -3.917   1.603  1.00  0.00           H  
ATOM    925  N   ALA B 406       3.110  -1.745   3.614  1.00 54.74           N  
ATOM    926  CA  ALA B 406       3.312  -0.606   4.509  1.00 51.69           C  
ATOM    927  C   ALA B 406       3.099  -0.931   5.969  1.00 49.27           C  
ATOM    928  O   ALA B 406       3.622  -0.228   6.840  1.00  0.00           O  
ATOM    929  CB  ALA B 406       2.386   0.530   4.117  1.00 51.85           C  
ATOM    930  H   ALA B 406       2.342  -1.697   2.958  1.00 53.35           H  
ATOM    931  N   TYR B 407       2.308  -1.977   6.274  1.00 52.08           N  
ATOM    932  CA  TYR B 407       2.058  -2.510   7.622  1.00 51.76           C  
ATOM    933  C   TYR B 407       2.647  -3.913   7.831  1.00 51.97           C  
ATOM    934  O   TYR B 407       2.359  -4.567   8.832  1.00 51.43           O  
ATOM    935  CB  TYR B 407       0.598  -2.331   8.114  1.00 51.96           C  
ATOM    936  CG  TYR B 407      -0.570  -2.993   7.401  1.00  0.00           C  
ATOM    937  CD1 TYR B 407      -1.446  -2.221   6.611  1.00 54.62           C  
ATOM    938  CD2 TYR B 407      -0.881  -4.345   7.650  1.00 58.02           C  
ATOM    939  CE1 TYR B 407      -2.625  -2.790   6.098  1.00 59.71           C  
ATOM    940  CE2 TYR B 407      -2.061  -4.919   7.135  1.00 57.77           C  
ATOM    941  CZ  TYR B 407      -2.945  -4.129   6.376  1.00 59.12           C  
ATOM    942  OH  TYR B 407      -4.135  -4.624   5.936  1.00 61.50           O  
ATOM    943  H   TYR B 407       1.827  -2.429   5.503  1.00 52.35           H  
ATOM    944  HH  TYR B 407      -4.194  -5.574   5.806  1.00 61.43           H  
ATOM    945  N   GLY B 408       3.569  -4.316   6.953  1.00 61.53           N  
ATOM    946  CA  GLY B 408       4.579  -5.319   7.240  1.00 62.15           C  
ATOM    947  C   GLY B 408       4.229  -6.769   6.960  1.00 62.19           C  
ATOM    948  O   GLY B 408       4.800  -7.654   7.603  1.00 61.76           O  
ATOM    949  H   GLY B 408       3.706  -3.755   6.121  1.00 61.92           H  
ATOM    950  N   TYR B 409       3.353  -7.024   5.990  1.00  0.00           N  
ATOM    951  CA  TYR B 409       3.037  -8.359   5.503  1.00 60.35           C  
ATOM    952  C   TYR B 409       3.294  -8.402   4.000  1.00 58.71           C  
ATOM    953  O   TYR B 409       3.216  -7.390   3.308  1.00 60.95           O  
ATOM    954  CB  TYR B 409       1.603  -8.756   5.890  1.00 63.43           C  
ATOM    955  CG  TYR B 409       1.375  -8.675   7.387  1.00 56.69           C  
ATOM    956  CD1 TYR B 409       2.006  -9.587   8.260  1.00 55.33           C  
ATOM    957  CD2 TYR B 409       0.612  -7.615   7.911  1.00  0.00           C  
ATOM    958  CE1 TYR B 409       1.912  -9.405   9.653  1.00  0.00           C  
ATOM    959  CE2 TYR B 409       0.511  -7.441   9.301  1.00 61.11           C  
ATOM    960  CZ  TYR B 409       1.178  -8.322  10.171  1.00 60.84           C  
ATOM    961  OH  TYR B 409       1.115  -8.107  11.512  1.00 60.38           O  
ATOM    962  H   TYR B 409       2.960  -6.243   5.463  1.00  0.00           H  
ATOM    963  HH  TYR B 409       0.413  -7.475  11.695  1.00 58.96           H  
ATOM    964  N   GLY B 410       3.663  -9.577   3.496  1.00 61.25           N  
ATOM    965  CA  GLY B 410       4.099  -9.760   2.119  1.00 59.39           C  
ATOM    966  C   GLY B 410       5.582  -9.477   1.915  1.00 64.16           C  
ATOM    967  O   GLY B 410       6.065  -9.498   0.774  1.00  0.00           O  
ATOM    968  H   GLY B 410       3.691 -10.382   4.116  1.00 63.18           H  
ATOM    969  N   LEU B 411       6.295  -9.221   3.014  1.00 60.25           N  
ATOM    970  CA  LEU B 411       7.777  -9.201   3.044  1.00 57.05           C  
ATOM    971  C   LEU B 411       8.214 -10.020   4.244  1.00 56.07           C  
ATOM    972  O   LEU B 411       7.456 -10.166   5.211  1.00 63.89           O  
ATOM    973  CB  LEU B 411       8.332  -7.785   3.167  1.00 67.68           C  
ATOM    974  CG  LEU B 411       8.354  -7.136   4.556  1.00 70.18           C  
ATOM    975  CD1 LEU B 411       9.133  -5.839   4.513  1.00 72.57           C  
ATOM    976  CD2 LEU B 411       6.937  -6.889   5.101  1.00 68.91           C  
ATOM    977  H   LEU B 411       5.819  -9.219   3.905  1.00 60.21           H  
ATOM    978  N   SER B 412       9.432 -10.532   4.195  1.00  0.00           N  
ATOM    979  CA  SER B 412       9.963 -11.352   5.283  1.00 52.98           C  
ATOM    980  C   SER B 412      11.402 -10.958   5.591  1.00 49.21           C  
ATOM    981  O   SER B 412      12.238 -10.819   4.682  1.00 48.84           O  
ATOM    982  C4  SER B 412       9.891 -12.846   4.917  1.00 54.65           C  
ATOM    983  OG  SER B 412      10.623 -13.079   3.628  1.00 58.85           O  
ATOM    984  H   SER B 412      10.010 -10.376   3.380  1.00 55.07           H  
ATOM    985  HG  SER B 412      11.536 -12.875   3.763  1.00 63.45           H  
ATOM    986  N   VAL B 413      11.675 -10.802   6.887  1.00 65.33           N  
ATOM    987  CA  VAL B 413      12.980 -10.362   7.378  1.00  0.00           C  
ATOM    988  C   VAL B 413      13.528 -11.334   8.420  1.00 46.54           C  
ATOM    989  O   VAL B 413      12.813 -12.216   8.897  1.00 43.10           O  
ATOM    990  CB  VAL B 413      12.905  -8.935   7.963  1.00 42.51           C  
ATOM    991  CG1 VAL B 413      12.453  -7.953   6.894  1.00 42.65           C  
ATOM    992  CG2 VAL B 413      11.976  -8.883   9.167  1.00 41.60           C  
ATOM    993  H   VAL B 413      10.948 -10.954   7.570  1.00  0.00           H  
ATOM    994  N   THR B 414      14.810 -11.193   8.731  1.00 41.29           N  
ATOM    995  CA  THR B 414      15.409 -11.867   9.874  1.00 42.66           C  
ATOM    996  C   THR B 414      15.481 -10.869  11.000  1.00 42.75           C  
ATOM    997  O   THR B 414      15.528  -9.665  10.767  1.00 42.98           O  
ATOM    998  CB  THR B 414      16.846 -12.327   9.589  1.00 43.32           C  
ATOM    999  OG1 THR B 414      17.626 -11.206   9.173  1.00  0.00           O  
ATOM   1000  CG2 THR B 414      16.861 -13.392   8.514  1.00 42.94           C  
ATOM   1001  H   THR B 414      15.360 -10.474   8.282  1.00 41.34           H  
ATOM   1002  HG1 THR B 414      18.508 -11.499   9.002  1.00 42.83           H  
ATOM   1003  N   ALA B 415      15.533 -11.367  12.223  1.00 38.08           N  
ATOM   1004  CA  ALA B 415      15.682 -10.484  13.377  1.00 48.91           C  
ATOM   1005  C   ALA B 415      16.938  -9.587  13.256  1.00 55.34           C  
ATOM   1006  O   ALA B 415      16.911  -8.426  13.627  1.00 62.38           O  
ATOM   1007  CB  ALA B 415      15.694 -11.283  14.668  1.00 70.52           C  
ATOM   1008  H   ALA B 415      15.495 -12.365  12.371  1.00 34.22           H  
ATOM   1009  N   ILE B 416      18.004 -10.125  12.705  1.00 78.21           N  
ATOM   1010  CA  ILE B 416      19.221  -9.346  12.442  1.00 79.64           C  
ATOM   1011  H   ILE B 416      17.973 -11.087  12.401  1.00 81.82           H  
ATOM   1012  CA  GLN B 417      17.924  -7.250   9.549  1.00  0.00           C  
ATOM   1013  C   GLN B 417      17.094  -6.189  10.253  1.00  0.00           C  
ATOM   1014  O   GLN B 417      17.337  -4.984  10.113  1.00  0.00           O  
ATOM   1015  N   LEU B 418      16.116  -6.656  11.017  1.00  0.00           N  
ATOM   1016  CA  LEU B 418      15.200  -5.771  11.690  1.00  0.00           C  
ATOM   1017  C   LEU B 418      15.974  -4.870  12.621  1.00 32.92           C  
ATOM   1018  O   LEU B 418      15.801  -3.668  12.604  1.00 29.90           O  
ATOM   1019  C4  LEU B 418      14.151  -6.595  12.459  1.00 28.99           C  
ATOM   1020  CG  LEU B 418      12.895  -5.852  12.950  1.00 27.39           C  
ATOM   1021  CD1 LEU B 418      12.268  -5.147  11.759  1.00 28.57           C  
ATOM   1022  CD2 LEU B 418      11.875  -6.760  13.631  1.00 26.90           C  
ATOM   1023  H   LEU B 418      15.969  -7.654  11.091  1.00  0.00           H  
ATOM   1024  N   ALA B 419      16.864  -5.450  13.407  1.00 26.55           N  
ATOM   1025  CA  ALA B 419      17.760  -4.658  14.242  1.00 25.02           C  
ATOM   1026  C   ALA B 419      18.655  -3.699  13.427  1.00 25.34           C  
ATOM   1027  O   ALA B 419      18.899  -2.564  13.842  1.00 24.55           O  
ATOM   1028  CB  ALA B 419      18.633  -5.572  15.083  1.00  0.00           C  
ATOM   1029  H   ALA B 419      16.969  -6.457  13.393  1.00 25.62           H  
ATOM   1030  N   HIS B 420      19.140  -4.161  12.284  1.00  0.00           N  
ATOM   1031  CA  HIS B 420      20.019  -3.328  11.456  1.00  0.00           C  
ATOM   1032  H   HIS B 420      18.889  -5.084  11.961  1.00  0.00           H  
ATOM   1033  CA  ALA B 421      17.182  -1.188  10.193  1.00  0.00           C  
ATOM   1034  C   ALA B 421      16.932  -0.209  11.340  1.00  0.00           C  
ATOM   1035  O   ALA B 421      17.109   0.991  11.182  1.00 28.06           O  
ATOM   1036  N   TYR B 422      16.545  -0.712  12.495  1.00 26.39           N  
ATOM   1037  CA  TYR B 422      16.309   0.168  13.655  1.00 24.59           C  
ATOM   1038  C   TYR B 422      17.584   0.906  14.105  1.00 26.47           C  
ATOM   1039  O   TYR B 422      17.516   2.027  14.627  1.00 25.60           O  
ATOM   1040  CB  TYR B 422      15.715  -0.605  14.814  1.00 24.00           C  
ATOM   1041  CG  TYR B 422      14.228  -0.613  14.748  1.00 24.92           C  
ATOM   1042  CD1 TYR B 422      13.464   0.159  15.629  1.00 23.90           C  
ATOM   1043  CD2 TYR B 422      13.567  -1.389  13.828  1.00 24.79           C  
ATOM   1044  CE1 TYR B 422      12.084   0.171  15.560  1.00 24.07           C  
ATOM   1045  CE2 TYR B 422      12.177  -1.409  13.761  1.00  0.00           C  
ATOM   1046  CZ  TYR B 422      11.433  -0.618  14.625  1.00 23.78           C  
ATOM   1047  OH  TYR B 422      10.050  -0.612  14.540  1.00 22.76           O  
ATOM   1048  H   TYR B 422      16.408  -1.710  12.597  1.00 25.32           H  
ATOM   1049  HH  TYR B 422       9.736  -1.018  13.740  1.00 21.19           H  
ATOM   1050  N   ALA B 423      18.741   0.290  13.880  1.00 20.07           N  
ATOM   1051  CA  ALA B 423      20.008   0.936  14.185  1.00 23.74           C  
ATOM   1052  H   ALA B 423      18.749  -0.643  13.489  1.00 22.98           H  
ATOM   1053  CA  ALA B 424      20.035   3.097  11.056  1.00 24.27           C  
ATOM   1054  C   ALA B 424      19.201   4.305  11.460  1.00 24.66           C  
ATOM   1055  O   ALA B 424      19.663   5.453  11.446  1.00 24.84           O  
ATOM   1056  N   LEU B 425      17.966   4.006  11.839  1.00 24.98           N  
ATOM   1057  CA  LEU B 425      17.031   4.993  12.315  1.00 24.07           C  
ATOM   1058  C   LEU B 425      17.578   5.678  13.541  1.00  0.00           C  
ATOM   1059  O   LEU B 425      17.550   6.899  13.640  1.00  0.00           O  
ATOM   1060  CB  LEU B 425      15.721   4.297  12.649  1.00 20.63           C  
ATOM   1061  CG  LEU B 425      14.502   5.117  13.018  1.00 20.37           C  
ATOM   1062  CD1 LEU B 425      14.250   6.221  12.004  1.00 19.66           C  
ATOM   1063  CD2 LEU B 425      13.312   4.161  13.094  1.00 19.34           C  
ATOM   1064  H   LEU B 425      17.664   3.041  11.809  1.00 24.46           H  
ATOM   1065  N   ALA B 426      18.100   4.877  14.465  1.00 20.47           N  
ATOM   1066  CA  ALA B 426      18.643   5.376  15.736  1.00 20.79           C  
ATOM   1067  H   ALA B 426      18.076   3.876  14.319  1.00 20.96           H  
ATOM   1068  CA  THR B 456      11.479  13.240  13.793  1.00 19.51           C  
ATOM   1069  C   THR B 456      10.893  11.885  14.196  1.00 19.14           C  
ATOM   1070  O   THR B 456      10.144  11.789  15.168  1.00 19.35           O  
ATOM   1071  N   VAL B 457      11.270  10.838  13.469  1.00 18.81           N  
ATOM   1072  CA  VAL B 457      10.731   9.506  13.713  1.00  0.00           C  
ATOM   1073  C   VAL B 457      11.225   8.977  15.046  1.00 20.27           C  
ATOM   1074  O   VAL B 457      10.495   8.267  15.738  1.00 21.30           O  
ATOM   1075  CB  VAL B 457      11.090   8.536  12.569  1.00 21.98           C  
ATOM   1076  CG1 VAL B 457      10.617   7.127  12.881  1.00 22.88           C  
ATOM   1077  CG2 VAL B 457      10.446   8.997  11.275  1.00  0.00           C  
ATOM   1078  H   VAL B 457      11.897  10.968  12.688  1.00 18.97           H  
ATOM   1079  N   GLN B 458      12.459   9.320  15.414  1.00 22.67           N  
ATOM   1080  CA  GLN B 458      12.950   9.004  16.754  1.00 21.61           C  
ATOM   1081  H   GLN B 458      13.024   9.897  14.808  1.00 23.86           H  
ATOM   1082  CA  GLY B 459      10.770  11.485  18.663  1.00 19.23           C  
ATOM   1083  C   GLY B 459       9.435  10.780  18.739  1.00 26.94           C  
ATOM   1084  O   GLY B 459       8.872  10.611  19.819  1.00 30.54           O  
ATOM   1085  N   MET B 460       8.945  10.350  17.582  1.00 36.07           N  
ATOM   1086  CA  MET B 460       7.671   9.660  17.511  1.00 39.31           C  
ATOM   1087  C   MET B 460       7.726   8.343  18.249  1.00  0.00           C  
ATOM   1088  O   MET B 460       6.813   7.995  18.994  1.00 20.81           O  
ATOM   1089  CB  MET B 460       7.280   9.420  16.058  1.00 20.05           C  
ATOM   1090  CG  MET B 460       7.015  10.716  15.298  1.00 20.05           C  
ATOM   1091  SD  MET B 460       6.719  10.494  13.541  1.00 20.86           S  
ATOM   1092  CE  MET B 460       5.100   9.727  13.585  1.00 20.65           C  
ATOM   1093  H   MET B 460       9.448  10.533  16.723  1.00 38.91           H  
ATOM   1094  N   LEU B 461       8.825   7.630  18.080  1.00 20.55           N  
ATOM   1095  CA  LEU B 461       8.944   6.314  18.693  1.00  0.00           C  
ATOM   1096  C   LEU B 461       9.167   6.416  20.183  1.00 19.72           C  
ATOM   1097  O   LEU B 461       8.735   5.547  20.940  1.00 20.43           O  
ATOM   1098  CB  LEU B 461      10.037   5.499  18.020  1.00 20.54           C  
ATOM   1099  CG  LEU B 461       9.693   5.074  16.591  1.00 20.00           C  
ATOM   1100  CD1 LEU B 461      10.848   4.305  15.984  1.00 21.11           C  
ATOM   1101  CD2 LEU B 461       8.433   4.226  16.555  1.00 21.79           C  
ATOM   1102  H   LEU B 461       9.548   7.951  17.448  1.00 20.86           H  
ATOM   1103  N   GLN B 462       9.821   7.484  20.612  1.00 21.49           N  
ATOM   1104  CA  GLN B 462       9.901   7.786  22.026  1.00 20.67           C  
ATOM   1105  C   GLN B 462       8.501   7.973  22.623  1.00 21.80           C  
ATOM   1106  O   GLN B 462       8.230   7.544  23.738  1.00 22.12           O  
ATOM   1107  CB  GLN B 462      10.737   9.023  22.241  1.00 22.31           C  
ATOM   1108  CG  GLN B 462      10.752   9.492  23.677  1.00 22.64           C  
ATOM   1109  CD  GLN B 462      11.842  10.502  23.935  1.00  0.00           C  
ATOM   1110  OE1 GLN B 462      12.536  10.945  23.007  1.00 22.40           O  
ATOM   1111  NE2 GLN B 462      11.995  10.886  25.200  1.00 22.37           N  
ATOM   1112  H   GLN B 462      10.152   8.170  19.949  1.00  0.00           H  
ATOM   1113 1HE2 GLN B 462      12.706  11.561  25.440  1.00 22.73           H  
ATOM   1114 2HE2 GLN B 462      11.393  10.497  25.918  1.00 23.50           H  
ATOM   1115  N   GLN B 463       7.625   8.602  21.853  1.00 22.22           N  
ATOM   1116  CA  GLN B 463       6.244   8.787  22.254  1.00 22.92           C  
ATOM   1117  C   GLN B 463       5.522   7.460  22.370  1.00 22.42           C  
ATOM   1118  O   GLN B 463       4.800   7.227  23.333  1.00 22.66           O  
ATOM   1119  CB  GLN B 463       5.500   9.685  21.255  1.00 22.87           C  
ATOM   1120  CG  GLN B 463       5.932  11.139  21.261  1.00  0.00           C  
ATOM   1121  CD  GLN B 463       5.813  11.747  22.641  1.00  0.00           C  
ATOM   1122  OE1 GLN B 463       4.763  11.641  23.283  1.00 22.68           O  
ATOM   1123  NE2 GLN B 463       6.901  12.353  23.125  1.00 22.77           N  
ATOM   1124  H   GLN B 463       7.913   8.946  20.947  1.00 22.51           H  
ATOM   1125 1HE2 GLN B 463       6.877  12.753  24.052  1.00 23.39           H  
ATOM   1126 2HE2 GLN B 463       7.745  12.396  22.572  1.00 24.38           H  
ATOM   1127  N   VAL B 464       5.753   6.583  21.399  1.00 22.49           N  
ATOM   1128  CA  VAL B 464       5.117   5.269  21.360  1.00 22.86           C  
ATOM   1129  C   VAL B 464       5.336   4.531  22.676  1.00 23.65           C  
ATOM   1130  O   VAL B 464       4.469   3.779  23.136  1.00 24.69           O  
ATOM   1131  CB  VAL B 464       5.687   4.441  20.180  1.00 25.58           C  
ATOM   1132  CG1 VAL B 464       5.195   3.005  20.212  1.00 23.35           C  
ATOM   1133  CG2 VAL B 464       5.336   5.103  18.859  1.00 23.36           C  
ATOM   1134  H   VAL B 464       6.362   6.846  20.635  1.00  0.00           H  
ATOM   1135  N   VAL B 465       6.488   4.774  23.289  1.00 22.84           N  
ATOM   1136  CA  VAL B 465       6.845   4.124  24.534  1.00 25.84           C  
ATOM   1137  C   VAL B 465       6.264   4.876  25.745  1.00 26.67           C  
ATOM   1138  O   VAL B 465       5.649   4.260  26.612  1.00 28.22           O  
ATOM   1139  CB  VAL B 465       8.389   3.981  24.645  1.00 28.86           C  
ATOM   1140  CG1 VAL B 465       8.824   3.465  26.004  1.00  0.00           C  
ATOM   1141  CG2 VAL B 465       8.909   3.050  23.565  1.00 28.56           C  
ATOM   1142  H   VAL B 465       7.151   5.410  22.868  1.00  0.00           H  
ATOM   1143  N   GLU B 466       6.441   6.197  25.769  1.00 28.81           N  
ATOM   1144  CA  GLU B 466       6.207   7.028  26.973  1.00 32.90           C  
ATOM   1145  C   GLU B 466       4.865   7.738  27.036  1.00 28.21           C  
ATOM   1146  O   GLU B 466       4.405   8.082  28.120  1.00 28.02           O  
ATOM   1147  CB  GLU B 466       7.301   8.096  27.090  1.00 28.45           C  
ATOM   1148  CG  GLU B 466       8.702   7.502  27.161  1.00 27.91           C  
ATOM   1149  CD  GLU B 466       9.785   8.549  27.306  1.00 28.02           C  
ATOM   1150  OE1 GLU B 466       9.519   9.724  27.002  1.00 28.23           O  
ATOM   1151  OE2 GLU B 466      10.909   8.190  27.723  1.00 28.12           O1-
ATOM   1152  H   GLU B 466       6.924   6.633  24.994  1.00 31.05           H  
ATOM   1153  N   ALA B 467       4.248   7.983  25.886  1.00  0.00           N  
ATOM   1154  CA  ALA B 467       2.953   8.654  25.847  1.00 31.54           C  
ATOM   1155  C   ALA B 467       1.883   7.764  26.462  1.00 32.73           C  
ATOM   1156  O   ALA B 467       1.962   6.536  26.379  1.00 30.20           O  
ATOM   1157  CB  ALA B 467       2.575   9.015  24.424  1.00 32.10           C  
ATOM   1158  H   ALA B 467       4.650   7.661  25.013  1.00 31.11           H  
ATOM   1159  N   GLN B 468       0.903   8.399  27.100  1.00 32.52           N  
ATOM   1160  CA  GLN B 468      -0.264   7.717  27.639  1.00  0.00           C  
ATOM   1161  C   GLN B 468      -0.907   6.899  26.525  1.00  0.00           C  
ATOM   1162  O   GLN B 468      -1.001   7.372  25.391  1.00 36.62           O  
ATOM   1163  CB  GLN B 468      -1.260   8.753  28.171  1.00 41.45           C  
ATOM   1164  CG  GLN B 468      -2.206   8.228  29.234  1.00 44.20           C  
ATOM   1165  CD  GLN B 468      -1.514   8.004  30.571  1.00 42.61           C  
ATOM   1166  OE1 GLN B 468      -0.774   8.863  31.061  1.00 42.95           O  
ATOM   1167  NE2 GLN B 468      -1.762   6.848  31.172  1.00 44.98           N  
ATOM   1168  H   GLN B 468       0.923   9.407  27.145  1.00 32.13           H  
ATOM   1169 1HE2 GLN B 468      -1.322   6.646  32.057  1.00 46.42           H  
ATOM   1170 2HE2 GLN B 468      -2.385   6.178  30.748  1.00 49.02           H  
ATOM   1171  N   GLY B 469      -1.338   5.680  26.834  1.00  0.00           N  
ATOM   1172  CA  GLY B 469      -1.860   4.761  25.813  1.00 51.01           C  
ATOM   1173  C   GLY B 469      -0.767   4.117  24.951  1.00 55.20           C  
ATOM   1174  O   GLY B 469      -1.056   3.421  23.977  1.00 54.97           O  
ATOM   1175  H   GLY B 469      -1.237   5.340  27.779  1.00 48.24           H  
ATOM   1176  N   GLY B 470       0.494   4.341  25.314  1.00 50.55           N  
ATOM   1177  CA  GLY B 470       1.625   3.780  24.595  1.00 49.82           C  
ATOM   1178  C   GLY B 470       2.041   2.405  25.093  1.00  0.00           C  
ATOM   1179  O   GLY B 470       1.281   1.702  25.763  1.00 58.17           O  
ATOM   1180  H   GLY B 470       0.690   4.950  26.097  1.00 50.94           H  
ATOM   1181  N   VAL B 471       3.244   1.960  24.719  1.00 62.76           N  
ATOM   1182  CA  VAL B 471       3.823   0.664  25.066  1.00 58.43           C  
ATOM   1183  C   VAL B 471       4.661   0.879  26.339  1.00 66.72           C  
ATOM   1184  O   VAL B 471       5.892   0.851  26.309  1.00 72.25           O  
ATOM   1185  CB  VAL B 471       4.699   0.130  23.889  1.00 69.40           C  
ATOM   1186  CG1 VAL B 471       5.137  -1.324  24.152  1.00 73.91           C  
ATOM   1187  CG2 VAL B 471       3.979   0.199  22.527  1.00  0.00           C  
ATOM   1188  H   VAL B 471       3.816   2.597  24.162  1.00 60.30           H  
ATOM   1189  N   PHE B 472       3.991   1.109  27.479  1.00 60.54           N  
ATOM   1190  CA  PHE B 472       4.641   1.554  28.712  1.00 57.64           C  
ATOM   1191  C   PHE B 472       5.531   0.484  29.287  1.00 56.03           C  
ATOM   1192  O   PHE B 472       6.563   0.813  29.914  1.00 64.76           O  
ATOM   1193  CB  PHE B 472       3.646   2.051  29.776  1.00 68.84           C  
ATOM   1194  CG  PHE B 472       2.774   0.994  30.341  1.00 65.97           C  
ATOM   1195  CD1 PHE B 472       3.166   0.283  31.463  1.00 73.51           C  
ATOM   1196  CD2 PHE B 472       1.554   0.717  29.773  1.00  0.00           C  
ATOM   1197  CE1 PHE B 472       2.352  -0.710  32.002  1.00 56.45           C  
ATOM   1198  CE2 PHE B 472       0.723  -0.271  30.309  1.00 57.69           C  
ATOM   1199  CZ  PHE B 472       1.123  -0.985  31.427  1.00 50.69           C  
ATOM   1200  H   PHE B 472       2.981   1.115  27.443  1.00 60.63           H  
ATOM   1201  N   ARG B 473       5.167  -0.780  29.047  1.00 47.96           N  
ATOM   1202  CA  ARG B 473       6.002  -1.919  29.458  1.00 68.69           C  
ATOM   1203  C   ARG B 473       7.377  -1.939  28.796  1.00 74.83           C  
ATOM   1204  O   ARG B 473       8.231  -2.689  29.233  1.00 79.64           O  
ATOM   1205  CB  ARG B 473       5.314  -3.258  29.182  1.00 82.52           C  
ATOM   1206  CG  ARG B 473       4.066  -3.512  30.014  1.00 82.87           C  
ATOM   1207  CD  ARG B 473       3.445  -4.835  29.620  1.00 82.18           C  
ATOM   1208  NE  ARG B 473       2.257  -5.172  30.392  1.00  0.00           N  
ATOM   1209  CZ  ARG B 473       1.037  -4.658  30.208  1.00  0.00           C  
ATOM   1210  NH1 ARG B 473       0.795  -3.754  29.261  1.00  0.00           N  
ATOM   1211  NH2 ARG B 473       0.040  -5.063  30.980  1.00 44.43           N1+
ATOM   1212  H   ARG B 473       4.321  -0.960  28.526  1.00 63.28           H  
ATOM   1213  HE  ARG B 473       2.384  -5.847  31.134  1.00  0.00           H  
ATOM   1214 1HH1 ARG B 473      -0.129  -3.370  29.136  1.00  0.00           H  
ATOM   1215 2HH1 ARG B 473       1.546  -3.449  28.659  1.00  0.00           H  
ATOM   1216 1HH2 ARG B 473      -0.883  -4.672  30.872  1.00 41.58           H  
ATOM   1217 2HH2 ARG B 473       0.143  -5.894  31.572  1.00 39.42           H  
ATOM   1218  N   ALA B 474       7.603  -1.119  27.773  1.00 40.84           N  
ATOM   1219  CA  ALA B 474       8.926  -1.023  27.155  1.00 36.29           C  
ATOM   1220  C   ALA B 474       9.830  -0.002  27.828  1.00 37.80           C  
ATOM   1221  O   ALA B 474      10.951   0.194  27.409  1.00 35.48           O  
ATOM   1222  CB  ALA B 474       8.803  -0.712  25.658  1.00 36.71           C  
ATOM   1223  H   ALA B 474       6.871  -0.504  27.442  1.00  0.00           H  
ATOM   1224  N   GLN B 475       9.362   0.650  28.886  1.00 40.74           N  
ATOM   1225  CA  GLN B 475      10.139   1.736  29.468  1.00 47.87           C  
ATOM   1226  C   GLN B 475      11.323   1.218  30.257  1.00 52.38           C  
ATOM   1227  O   GLN B 475      11.221   0.229  30.991  1.00 56.28           O  
ATOM   1228  CB  GLN B 475       9.272   2.617  30.362  1.00 58.52           C  
ATOM   1229  CG  GLN B 475       8.234   3.436  29.609  1.00 59.39           C  
ATOM   1230  CD  GLN B 475       7.321   4.180  30.565  1.00  0.00           C  
ATOM   1231  OE1 GLN B 475       7.728   5.380  30.946  1.00  0.00           O  
ATOM   1232  NE2 GLN B 475       6.284   3.657  30.992  1.00  0.00           N  
ATOM   1233  H   GLN B 475       8.431   0.466  29.236  1.00 45.00           H  
ATOM   1234 1HE2 GLN B 475       5.701   4.163  31.642  1.00  0.00           H  
ATOM   1235 2HE2 GLN B 475       6.054   2.713  30.713  1.00  0.00           H  
ATOM   1236  N   VAL B 476      12.436   1.918  30.117  1.00  0.00           N  
ATOM   1237  CA  VAL B 476      13.659   1.549  30.780  1.00 30.41           C  
ATOM   1238  H   VAL B 476      12.445   2.723  29.508  1.00 32.32           H  
ATOM   1239  CA  HIS B 480      14.412   7.487  27.702  1.00 28.47           C  
ATOM   1240  C   HIS B 480      14.722   6.504  26.575  1.00 28.25           C  
ATOM   1241  O   HIS B 480      15.838   6.470  26.028  1.00 30.58           O  
ATOM   1242  N   ALA B 481      13.725   5.700  26.244  1.00 32.50           N  
ATOM   1243  CA  ALA B 481      13.822   4.746  25.159  1.00 37.71           C  
ATOM   1244  C   ALA B 481      12.679   4.958  24.153  1.00 34.68           C  
ATOM   1245  O   ALA B 481      11.714   5.679  24.418  1.00  0.00           O  
ATOM   1246  CB  ALA B 481      13.791   3.344  25.723  1.00 25.88           C  
ATOM   1247  H   ALA B 481      12.832   5.803  26.706  1.00 34.24           H  
ATOM   1248  N   ALA B 482      12.807   4.300  23.008  1.00 25.62           N  
ATOM   1249  CA  ALA B 482      11.938   4.486  21.863  1.00 24.70           C  
ATOM   1250  C   ALA B 482      11.804   3.145  21.177  1.00  0.00           C  
ATOM   1251  O   ALA B 482      12.710   2.313  21.249  1.00 25.41           O  
ATOM   1252  CB  ALA B 482      12.564   5.486  20.904  1.00 26.22           C  
ATOM   1253  H   ALA B 482      13.612   3.702  22.878  1.00 25.05           H  
ATOM   1254  N   GLY B 483      10.681   2.921  20.521  1.00 27.29           N  
ATOM   1255  CA  GLY B 483      10.464   1.647  19.888  1.00 27.09           C  
ATOM   1256  C   GLY B 483       9.062   1.417  19.396  1.00 27.87           C  
ATOM   1257  O   GLY B 483       8.183   2.262  19.542  1.00 27.43           O  
ATOM   1258  H   GLY B 483       9.943   3.612  20.498  1.00 26.47           H  
ATOM   1259  N   LYS B 484       8.834   0.247  18.804  1.00 29.46           N  
ATOM   1260  CA  LYS B 484       7.580  -0.172  18.205  1.00 28.06           C  
ATOM   1261  C   LYS B 484       7.319  -1.632  18.589  1.00 29.05           C  
ATOM   1262  O   LYS B 484       8.190  -2.488  18.431  1.00 30.47           O  
ATOM   1263  CB  LYS B 484       7.663   0.058  16.684  1.00 32.28           C  
ATOM   1264  CG  LYS B 484       6.349  -0.091  15.902  1.00 28.62           C  
ATOM   1265  CD  LYS B 484       5.396   1.109  16.029  1.00 28.05           C  
ATOM   1266  CE  LYS B 484       4.080   0.885  15.268  1.00 28.10           C  
ATOM   1267  NZ  LYS B 484       3.153   0.035  16.027  1.00 27.50           N1+
ATOM   1268  H   LYS B 484       9.610  -0.415  18.740  1.00  0.00           H  
ATOM   1269 1HZ  LYS B 484       3.593  -0.838  16.288  1.00 27.03           H  
ATOM   1270 2HZ  LYS B 484       2.350  -0.215  15.460  1.00  0.00           H  
ATOM   1271  HZ  LYS B 484       2.836   0.519  16.853  1.00  0.00           H  
ATOM   1272  N   SER B 485       6.099  -1.914  19.054  1.00 29.69           N  
ATOM   1273  CA  SER B 485       5.556  -3.244  19.245  1.00 30.99           C  
ATOM   1274  C   SER B 485       4.995  -3.712  17.893  1.00 29.39           C  
ATOM   1275  O   SER B 485       4.366  -2.917  17.199  1.00 29.69           O  
ATOM   1276  CB  SER B 485       4.400  -3.084  20.259  1.00 30.13           C  
ATOM   1277  OG  SER B 485       3.563  -4.217  20.343  1.00 30.55           O  
ATOM   1278  H   SER B 485       5.437  -1.157  19.075  1.00 29.87           H  
ATOM   1279  HG  SER B 485       3.127  -4.317  19.508  1.00  0.00           H  
ATOM   1280  N   GLY B 486       5.151  -4.997  17.564  1.00 29.36           N  
ATOM   1281  CA  GLY B 486       4.455  -5.687  16.482  1.00 30.41           C  
ATOM   1282  C   GLY B 486       3.815  -6.963  17.015  1.00 30.58           C  
ATOM   1283  O   GLY B 486       4.206  -7.474  18.065  1.00 29.44           O  
ATOM   1284  H   GLY B 486       5.658  -5.593  18.220  1.00 29.72           H  
ATOM   1285  N   THR B 487       2.788  -7.469  16.338  1.00  0.00           N  
ATOM   1286  CA  THR B 487       2.047  -8.672  16.712  1.00 31.31           C  
ATOM   1287  C   THR B 487       1.514  -9.230  15.397  1.00 31.79           C  
ATOM   1288  CB  THR B 487       0.949  -8.380  17.770  1.00 31.59           C  
ATOM   1289  OG1 THR B 487       1.533  -7.773  18.912  1.00 32.63           O  
ATOM   1290  CG2 THR B 487       0.198  -9.642  18.226  1.00 33.19           C  
ATOM   1291  O X THR B 487       0.481  -8.776  14.905  1.00 31.59           O  
ATOM   1292  H   THR B 487       2.536  -7.068  15.433  1.00 30.22           H  
ATOM   1293  HG1 THR B 487       2.347  -7.389  18.590  1.00 32.96           H  
ATOM   1294  N   ALA B 488       2.269 -10.150  14.801  1.00 33.18           N  
ATOM   1295  CA  ALA B 488       1.911 -10.795  13.554  1.00 32.68           C  
ATOM   1296  C   ALA B 488       1.178 -12.084  13.911  1.00  0.00           C  
ATOM   1297  O   ALA B 488       1.659 -12.866  14.731  1.00 32.05           O  
ATOM   1298  CB  ALA B 488       3.208 -11.163  12.812  1.00 33.69           C  
ATOM   1299  H   ALA B 488       3.007 -10.578  15.350  1.00 32.80           H  
ATOM   1300  N   ARG B 489       0.039 -12.338  13.268  1.00 35.72           N  
ATOM   1301  CA  ARG B 489      -0.565 -13.666  13.220  1.00 32.91           C  
ATOM   1302  C   ARG B 489       0.295 -14.515  12.274  1.00 32.54           C  
ATOM   1303  O   ARG B 489       0.692 -14.036  11.211  1.00 31.86           O  
ATOM   1304  CB  ARG B 489      -1.994 -13.554  12.668  1.00 33.93           C  
ATOM   1305  CG  ARG B 489      -2.900 -12.742  13.604  1.00  0.00           C  
ATOM   1306  CD  ARG B 489      -4.309 -12.511  13.053  1.00 37.94           C  
ATOM   1307  NE  ARG B 489      -5.211 -12.143  14.150  1.00 38.97           N  
ATOM   1308  CZ  ARG B 489      -5.790 -13.014  14.990  1.00 38.87           C  
ATOM   1309  NH1 ARG B 489      -6.511 -12.560  16.018  1.00 41.29           N  
ATOM   1310  NH2 ARG B 489      -5.638 -14.334  14.829  1.00 43.22           N1+
ATOM   1311  H   ARG B 489      -0.306 -11.627  12.638  1.00 35.13           H  
ATOM   1312  HE  ARG B 489      -5.288 -11.151  14.345  1.00 37.54           H  
ATOM   1313 1HH1 ARG B 489      -6.812 -13.204  16.739  1.00 43.87           H  
ATOM   1314 2HH1 ARG B 489      -6.616 -11.570  16.185  1.00 43.62           H  
ATOM   1315 1HH2 ARG B 489      -6.036 -14.992  15.493  1.00 42.51           H  
ATOM   1316 2HH2 ARG B 489      -5.088 -14.712  14.070  1.00  0.00           H  
ATOM   1317  N   LYS B 490       0.629 -15.744  12.676  1.00 37.11           N  
ATOM   1318  CA  LYS B 490       1.513 -16.621  11.916  1.00 36.33           C  
ATOM   1319  C   LYS B 490       0.780 -17.204  10.698  1.00 36.27           C  
ATOM   1320  O   LYS B 490      -0.439 -17.390  10.721  1.00 36.74           O  
ATOM   1321  CB  LYS B 490       2.000 -17.765  12.830  1.00 37.78           C  
ATOM   1322  CG  LYS B 490       3.012 -17.276  13.886  1.00 37.06           C  
ATOM   1323  CD  LYS B 490       3.546 -18.379  14.814  1.00 39.36           C  
ATOM   1324  CE  LYS B 490       4.438 -19.417  14.108  1.00 38.30           C  
ATOM   1325  NZ  LYS B 490       5.111 -20.315  15.061  1.00 39.77           N1+
ATOM   1326  H   LYS B 490       0.231 -16.097  13.544  1.00 36.82           H  
ATOM   1327 1HZ  LYS B 490       4.428 -20.843  15.594  1.00 40.11           H  
ATOM   1328 2HZ  LYS B 490       5.694 -20.965  14.554  1.00 41.87           H  
ATOM   1329 3HZ  LYS B 490       5.689 -19.777  15.690  1.00 41.31           H  
ATOM   1330  N   VAL B 491       1.538 -17.496   9.636  1.00 42.30           N  
ATOM   1331  CA  VAL B 491       1.073 -18.115   8.396  1.00  0.00           C  
ATOM   1332  C   VAL B 491       0.648 -19.569   8.686  1.00 35.34           C  
ATOM   1333  O   VAL B 491       1.206 -20.232   9.566  1.00 35.00           O  
ATOM   1334  CB  VAL B 491       2.208 -18.058   7.335  1.00 36.01           C  
ATOM   1335  CG1 VAL B 491       1.774 -18.606   5.960  1.00 33.19           C  
ATOM   1336  CG2 VAL B 491       2.754 -16.630   7.142  1.00 34.65           C  
ATOM   1337  H   VAL B 491       2.529 -17.330   9.704  1.00  0.00           H  
ATOM   1338  N   SER B 492      -0.383 -20.037   7.980  1.00 34.19           N  
ATOM   1339  CA  SER B 492      -0.969 -21.359   8.141  1.00 34.30           C  
ATOM   1340  C   SER B 492       0.001 -22.434   7.674  1.00  0.00           C  
ATOM   1341  O   SER B 492       0.732 -22.251   6.689  1.00 38.16           O  
ATOM   1342  CB  SER B 492      -2.280 -21.471   7.377  1.00 40.87           C  
ATOM   1343  OG  SER B 492      -3.190 -20.498   7.849  1.00 44.77           O  
ATOM   1344  H   SER B 492      -0.811 -19.384   7.335  1.00 32.88           H  
ATOM   1345  HG  SER B 492      -2.879 -19.644   7.588  1.00 47.30           H  
ATOM   1346  N   VAL B 493       0.051 -23.514   8.452  1.00 40.22           N  
ATOM   1347  CA  VAL B 493       0.689 -24.732   8.026  1.00 49.07           C  
ATOM   1348  C   VAL B 493      -0.267 -25.386   7.062  1.00 53.75           C  
ATOM   1349  O   VAL B 493      -1.478 -25.496   7.370  1.00 55.81           O  
ATOM   1350  CB  VAL B 493       0.851 -25.758   9.185  1.00 57.47           C  
ATOM   1351  CG1 VAL B 493       1.764 -26.902   8.733  1.00  0.00           C  
ATOM   1352  CG2 VAL B 493       1.331 -25.109  10.490  1.00 57.95           C  
ATOM   1353  H   VAL B 493      -0.539 -23.559   9.269  1.00  0.00           H  
ATOM   1354  N   GLY B 494       0.249 -25.812   5.908  1.00 58.85           N  
ATOM   1355  CA  GLY B 494      -0.552 -26.604   4.977  1.00 57.05           C  
ATOM   1356  C   GLY B 494      -1.518 -25.843   4.097  1.00 61.62           C  
ATOM   1357  O   GLY B 494      -2.269 -26.440   3.340  1.00 62.43           O  
ATOM   1358  H   GLY B 494       1.229 -25.671   5.708  1.00 57.52           H  
ATOM   1359  N   THR B 495      -1.525 -24.528   4.197  1.00 63.49           N  
ATOM   1360  CA  THR B 495      -2.313 -23.723   3.276  1.00 53.60           C  
ATOM   1361  C   THR B 495      -1.801 -22.293   3.257  1.00 53.16           C  
ATOM   1362  O   THR B 495      -0.884 -21.955   4.006  1.00 54.56           O  
ATOM   1363  CB  THR B 495      -3.835 -23.776   3.573  1.00 55.30           C  
ATOM   1364  OG1 THR B 495      -4.543 -23.181   2.473  1.00 52.56           O  
ATOM   1365  CG2 THR B 495      -4.191 -23.062   4.862  1.00 52.78           C  
ATOM   1366  H   THR B 495      -0.902 -24.057   4.838  1.00  0.00           H  
ATOM   1367  HG1 THR B 495      -5.469 -23.230   2.656  1.00 52.39           H  
ATOM   1368  N   LYS B 496      -2.367 -21.488   2.358  1.00 54.57           N  
ATOM   1369  CA  LYS B 496      -2.072 -20.066   2.296  1.00 55.95           C  
ATOM   1370  C   LYS B 496      -2.990 -19.347   3.286  1.00 53.16           C  
ATOM   1371  O   LYS B 496      -4.006 -19.880   3.717  1.00  0.00           O  
ATOM   1372  CB  LYS B 496      -2.216 -19.514   0.865  1.00 59.30           C  
ATOM   1373  CG  LYS B 496      -3.621 -19.545   0.273  1.00 58.73           C  
ATOM   1374  CD  LYS B 496      -3.634 -18.931  -1.123  1.00 57.42           C  
ATOM   1375  CE  LYS B 496      -5.018 -19.000  -1.756  1.00 56.35           C  
ATOM   1376  NZ  LYS B 496      -5.465 -20.403  -2.011  1.00 59.16           N1+
ATOM   1377  H   LYS B 496      -3.134 -21.847   1.806  1.00 56.12           H  
ATOM   1378 1HZ  LYS B 496      -5.507 -20.908  -1.137  1.00 60.55           H  
ATOM   1379 2HZ  LYS B 496      -6.380 -20.395  -2.438  1.00 61.37           H  
ATOM   1380 3HZ  LYS B 496      -4.810 -20.860  -2.630  1.00 63.51           H  
ATOM   1381  N   GLY B 497      -2.608 -18.150   3.678  1.00 64.01           N  
ATOM   1382  CA  GLY B 497      -3.367 -17.447   4.673  1.00  0.00           C  
ATOM   1383  C   GLY B 497      -2.808 -17.725   6.043  1.00  0.00           C  
ATOM   1384  O   GLY B 497      -1.726 -18.296   6.184  1.00  0.00           O  
ATOM   1385  H   GLY B 497      -1.750 -17.743   3.334  1.00  0.00           H  
ATOM   1386  N   TYR B 498      -3.481 -17.199   7.074  1.00 56.30           N  
ATOM   1387  CA  TYR B 498      -2.960 -16.971   8.427  1.00 57.60           C  
ATOM   1388  C   TYR B 498      -3.790 -17.717   9.478  1.00 56.98           C  
ATOM   1389  O   TYR B 498      -4.970 -17.996   9.270  1.00 54.37           O  
ATOM   1390  CB  TYR B 498      -2.939 -15.458   8.730  1.00 57.66           C  
ATOM   1391  CG  TYR B 498      -1.961 -14.665   7.880  1.00 57.97           C  
ATOM   1392  CD1 TYR B 498      -2.383 -14.033   6.692  1.00 60.10           C  
ATOM   1393  CD2 TYR B 498      -0.613 -14.571   8.275  1.00 62.21           C  
ATOM   1394  CE1 TYR B 498      -1.455 -13.328   5.899  1.00 67.65           C  
ATOM   1395  CE2 TYR B 498       0.310 -13.852   7.495  1.00 70.63           C  
ATOM   1396  CZ  TYR B 498      -0.107 -13.240   6.297  1.00 71.27           C  
ATOM   1397  OH  TYR B 498       0.778 -12.554   5.522  1.00  0.00           O  
ATOM   1398  HH  TYR B 498       1.687 -12.691   5.775  1.00  0.00           H  
ATOM   1399  H   TYR B 498      -4.404 -16.830   6.900  1.00  0.00           H  
ATOM   1400  N   ARG B 499      -3.144 -18.047  10.599  1.00  0.00           N  
ATOM   1401  CA  ARG B 499      -3.678 -18.867  11.677  1.00  0.00           C  
ATOM   1402  C   ARG B 499      -4.540 -18.050  12.612  1.00  0.00           C  
ATOM   1403  O   ARG B 499      -4.209 -16.919  12.944  1.00 56.35           O  
ATOM   1404  CB  ARG B 499      -2.536 -19.521  12.439  1.00 53.97           C  
ATOM   1405  CG  ARG B 499      -1.709 -20.409  11.533  1.00 51.61           C  
ATOM   1406  CD  ARG B 499      -0.602 -21.086  12.275  1.00 49.68           C  
ATOM   1407  NE  ARG B 499      -1.110 -21.918  13.355  1.00 55.61           N  
ATOM   1408  CZ  ARG B 499      -0.328 -22.626  14.164  1.00 58.21           C  
ATOM   1409  NH1 ARG B 499      -0.869 -23.353  15.130  1.00 58.31           N  
ATOM   1410  NH2 ARG B 499       0.989 -22.609  14.016  1.00  0.00           N1+
ATOM   1411  H   ARG B 499      -2.209 -17.669  10.699  1.00  0.00           H  
ATOM   1412  HE  ARG B 499      -2.112 -21.959  13.471  1.00 56.83           H  
ATOM   1413 1HH1 ARG B 499      -0.280 -23.874  15.765  1.00 58.08           H  
ATOM   1414 2HH1 ARG B 499      -1.870 -23.374  15.261  1.00  0.00           H  
ATOM   1415 1HH2 ARG B 499       1.588 -23.098  14.669  1.00  0.00           H  
ATOM   1416 2HH2 ARG B 499       1.407 -22.067  13.275  1.00 50.40           H  
ATOM   1417  N   GLU B 500      -5.650 -18.639  13.024  1.00 50.71           N  
ATOM   1418  CA  GLU B 500      -6.616 -17.950  13.865  1.00 49.95           C  
ATOM   1419  C   GLU B 500      -6.135 -17.713  15.297  1.00 50.92           C  
ATOM   1420  O   GLU B 500      -6.605 -16.770  15.946  1.00 51.11           O  
ATOM   1421  CB  GLU B 500      -7.936 -18.720  13.881  1.00 51.85           C  
ATOM   1422  CG  GLU B 500      -8.601 -18.813  12.513  1.00  0.00           C  
ATOM   1423  CD  GLU B 500      -9.954 -19.510  12.547  1.00 52.13           C  
ATOM   1424  OE1 GLU B 500     -10.329 -20.074  13.604  1.00 53.16           O  
ATOM   1425  OE2 GLU B 500     -10.646 -19.493  11.504  1.00 52.20           O1-
ATOM   1426  H   GLU B 500      -5.879 -19.567  12.697  1.00 51.19           H  
ATOM   1427  N   ASN B 501      -5.201 -18.533  15.790  1.00 49.42           N  
ATOM   1428  CA  ASN B 501      -4.738 -18.381  17.186  1.00 54.79           C  
ATOM   1429  C   ASN B 501      -3.247 -18.565  17.471  1.00 54.44           C  
ATOM   1430  O   ASN B 501      -2.854 -18.748  18.610  1.00 56.00           O  
ATOM   1431  CB  ASN B 501      -5.576 -19.280  18.101  1.00  0.00           C  
ATOM   1432  CG  ASN B 501      -6.920 -18.658  18.433  1.00 55.06           C  
ATOM   1433  OD1 ASN B 501      -6.889 -17.515  19.119  1.00 57.82           O  
ATOM   1434  ND2 ASN B 501      -7.969 -19.167  18.041  1.00 59.17           N  
ATOM   1435  H   ASN B 501      -4.841 -19.291  15.228  1.00 54.06           H  
ATOM   1436 1HD2 ASN B 501      -8.848 -18.718  18.254  1.00 59.84           H  
ATOM   1437 2HD2 ASN B 501      -7.953 -20.021  17.503  1.00 58.29           H  
ATOM   1438  N   ALA B 502      -2.420 -18.463  16.446  1.00 58.45           N  
ATOM   1439  CA  ALA B 502      -0.984 -18.590  16.618  1.00 58.69           C  
ATOM   1440  C   ALA B 502      -0.342 -17.258  16.250  1.00 59.22           C  
ATOM   1441  O   ALA B 502      -0.475 -16.797  15.125  1.00  0.00           O  
ATOM   1442  CB  ALA B 502      -0.452 -19.699  15.728  1.00  0.00           C  
ATOM   1443  H   ALA B 502      -2.780 -18.253  15.526  1.00 59.28           H  
ATOM   1444  N   TYR B 503       0.345 -16.626  17.195  1.00  0.00           N  
ATOM   1445  CA  TYR B 503       0.843 -15.261  17.072  1.00 61.09           C  
ATOM   1446  C   TYR B 503       2.365 -15.271  17.186  1.00 64.44           C  
ATOM   1447  O   TYR B 503       2.944 -16.169  17.796  1.00 67.21           O  
ATOM   1448  CB  TYR B 503       0.214 -14.410  18.188  1.00 64.26           C  
ATOM   1449  CG  TYR B 503      -1.308 -14.423  18.180  1.00 64.70           C  
ATOM   1450  CD1 TYR B 503      -2.028 -13.529  17.362  1.00 64.70           C  
ATOM   1451  CD2 TYR B 503      -2.009 -15.351  18.980  1.00 63.47           C  
ATOM   1452  CE1 TYR B 503      -3.437 -13.567  17.349  1.00 63.74           C  
ATOM   1453  CE2 TYR B 503      -3.416 -15.396  18.953  1.00  0.00           C  
ATOM   1454  CZ  TYR B 503      -4.135 -14.511  18.129  1.00 72.70           C  
ATOM   1455  OH  TYR B 503      -5.500 -14.574  18.079  1.00 75.44           O  
ATOM   1456  H   TYR B 503       0.471 -17.073  18.089  1.00  0.00           H  
ATOM   1457  HH  TYR B 503      -5.865 -15.365  18.462  1.00 73.16           H  
ATOM   1458  N   ARG B 504       3.017 -14.271  16.604  1.00 71.16           N  
ATOM   1459  CA  ARG B 504       4.416 -13.952  16.839  1.00 82.87           C  
ATOM   1460  C   ARG B 504       4.390 -12.568  17.474  1.00 87.04           C  
ATOM   1461  O   ARG B 504       3.686 -11.691  16.966  1.00 91.58           O  
ATOM   1462  CB  ARG B 504       5.178 -13.977  15.510  1.00 95.79           C  
ATOM   1463  CG  ARG B 504       6.545 -13.272  15.533  1.00 95.98           C  
ATOM   1464  CD  ARG B 504       7.372 -13.541  14.263  1.00 97.83           C  
ATOM   1465  NE  ARG B 504       7.569 -14.978  14.087  1.00  0.00           N  
ATOM   1466  CZ  ARG B 504       6.980 -15.752  13.169  1.00  0.00           C  
ATOM   1467  NH1 ARG B 504       6.176 -15.268  12.242  1.00  0.00           N  
ATOM   1468  NH2 ARG B 504       7.214 -17.042  13.175  1.00 72.92           N1+
ATOM   1469  H   ARG B 504       2.468 -13.607  16.071  1.00 78.44           H  
ATOM   1470  HE  ARG B 504       8.166 -15.420  14.777  1.00  0.00           H  
ATOM   1471 1HH1 ARG B 504       5.761 -15.871  11.547  1.00  0.00           H  
ATOM   1472 2HH1 ARG B 504       5.969 -14.280  12.225  1.00  0.00           H  
ATOM   1473 1HH2 ARG B 504       6.842 -17.637  12.450  1.00 73.22           H  
ATOM   1474 2HH2 ARG B 504       7.839 -17.432  13.873  1.00 71.29           H  
ATOM   1475  N   SER B 505       5.142 -12.388  18.570  1.00 72.52           N  
ATOM   1476  CA  SER B 505       5.219 -11.124  19.318  1.00 80.25           C  
ATOM   1477  C   SER B 505       6.534 -10.400  19.094  1.00 84.53           C  
ATOM   1478  O   SER B 505       7.606 -10.971  19.300  1.00 86.73           O  
ATOM   1479  CB  SER B 505       5.124 -11.387  20.812  1.00 87.35           C  
ATOM   1480  OG  SER B 505       3.940 -12.105  21.113  1.00 86.26           O  
ATOM   1481  H   SER B 505       5.683 -13.169  18.924  1.00 76.28           H  
ATOM   1482  HG  SER B 505       3.184 -11.560  20.937  1.00 88.69           H  
ATOM   1483  N   LEU B 506       6.502  -9.146  18.633  1.00  0.00           N  
ATOM   1484  CA  LEU B 506       7.697  -8.396  18.256  1.00  0.00           C  
ATOM   1485  C   LEU B 506       7.799  -7.126  19.107  1.00  0.00           C  
ATOM   1486  O   LEU B 506       6.786  -6.472  19.363  1.00  0.00           O  
ATOM   1487  CB  LEU B 506       7.652  -8.033  16.756  1.00  0.00           C  
ATOM   1488  CG  LEU B 506       7.428  -9.217  15.783  1.00 69.20           C  
ATOM   1489  CD1 LEU B 506       5.956  -9.344  15.350  1.00 66.58           C  
ATOM   1490  CD2 LEU B 506       8.322  -9.086  14.544  1.00 64.26           C  
ATOM   1491  H   LEU B 506       5.615  -8.667  18.504  1.00  0.00           H  
ATOM   1492  N   PHE B 507       9.018  -6.735  19.484  1.00 63.36           N  
ATOM   1493  CA  PHE B 507       9.336  -5.384  19.876  1.00 65.03           C  
ATOM   1494  C   PHE B 507      10.713  -5.041  19.389  1.00 64.91           C  
ATOM   1495  O   PHE B 507      11.654  -5.830  19.518  1.00 63.40           O  
ATOM   1496  CB  PHE B 507       9.268  -5.161  21.390  1.00 63.08           C  
ATOM   1497  CG  PHE B 507       9.349  -3.711  21.759  1.00 66.82           C  
ATOM   1498  CD1 PHE B 507      10.578  -3.099  21.919  1.00 68.41           C  
ATOM   1499  CD2 PHE B 507       8.208  -2.943  21.838  1.00 71.05           C  
ATOM   1500  CE1 PHE B 507      10.669  -1.750  22.179  1.00 72.85           C  
ATOM   1501  CE2 PHE B 507       8.282  -1.585  22.123  1.00 75.11           C  
ATOM   1502  CZ  PHE B 507       9.517  -0.992  22.302  1.00 75.59           C  
ATOM   1503  H   PHE B 507       9.788  -7.342  19.234  1.00  0.00           H  
ATOM   1504  N   ALA B 508      10.837  -3.826  18.901  1.00 77.79           N  
ATOM   1505  CA  ALA B 508      12.037  -3.362  18.304  1.00  0.00           C  
ATOM   1506  C   ALA B 508      12.193  -1.922  18.746  1.00  0.00           C  
ATOM   1507  O   ALA B 508      11.245  -1.134  18.666  1.00  0.00           O  
ATOM   1508  CB  ALA B 508      11.892  -3.466  16.807  1.00  0.00           C  
ATOM   1509  H   ALA B 508      10.033  -3.212  18.880  1.00  0.00           H  
ATOM   1510  N   GLY B 509      13.381  -1.564  19.208  1.00  0.00           N  
ATOM   1511  CA  GLY B 509      13.611  -0.210  19.674  1.00 59.00           C  
ATOM   1512  C   GLY B 509      15.074   0.081  19.920  1.00 59.05           C  
ATOM   1513  O   GLY B 509      15.925  -0.726  19.602  1.00 58.74           O  
ATOM   1514  H   GLY B 509      14.141  -2.232  19.248  1.00 60.94           H  
ATOM   1515  N   PHE B 510      15.362   1.261  20.454  1.00 58.25           N  
ATOM   1516  CA  PHE B 510      16.722   1.665  20.771  1.00 57.76           C  
ATOM   1517  C   PHE B 510      16.703   2.634  21.931  1.00  0.00           C  
ATOM   1518  O   PHE B 510      15.637   3.107  22.360  1.00 59.43           O  
ATOM   1519  CB  PHE B 510      17.395   2.316  19.557  1.00 59.94           C  
ATOM   1520  CG  PHE B 510      16.547   3.351  18.895  1.00 57.04           C  
ATOM   1521  CD1 PHE B 510      15.685   3.002  17.880  1.00 56.90           C  
ATOM   1522  CD2 PHE B 510      16.578   4.665  19.326  1.00 63.15           C  
ATOM   1523  CE1 PHE B 510      14.883   3.946  17.283  1.00 64.74           C  
ATOM   1524  CE2 PHE B 510      15.769   5.617  18.742  1.00 64.72           C  
ATOM   1525  CZ  PHE B 510      14.916   5.250  17.719  1.00 66.06           C  
ATOM   1526  H   PHE B 510      14.611   1.892  20.705  1.00 57.59           H  
ATOM   1527  N   ALA B 511      17.900   2.918  22.430  1.00  0.00           N  
ATOM   1528  CA  ALA B 511      18.072   3.778  23.586  1.00 52.91           C  
ATOM   1529  H   ALA B 511      18.722   2.496  22.024  1.00 54.36           H  
ATOM   1530  CA  ALA B 519      19.207  -1.100  19.050  1.00 51.07           C  
ATOM   1531  C   ALA B 519      19.045  -2.544  19.478  1.00 50.66           C  
ATOM   1532  O   ALA B 519      20.036  -3.280  19.623  1.00 54.01           O  
ATOM   1533  N   MET B 520      17.787  -2.932  19.656  1.00 54.77           N  
ATOM   1534  CA  MET B 520      17.438  -4.250  20.116  1.00 56.31           C  
ATOM   1535  C   MET B 520      16.130  -4.706  19.471  1.00 56.32           C  
ATOM   1536  O   MET B 520      15.247  -3.902  19.199  1.00  0.00           O  
ATOM   1537  CB  MET B 520      17.314  -4.258  21.636  1.00  0.00           C  
ATOM   1538  CG  MET B 520      16.972  -5.632  22.228  1.00  0.00           C  
ATOM   1539  SD  MET B 520      16.623  -5.661  23.990  1.00  0.00           S  
ATOM   1540  CE  MET B 520      17.903  -4.539  24.592  1.00 50.64           C  
ATOM   1541  H   MET B 520      17.036  -2.269  19.506  1.00 56.77           H  
ATOM   1542  N   VAL B 521      16.034  -6.013  19.219  1.00 50.15           N  
ATOM   1543  CA  VAL B 521      14.836  -6.641  18.664  1.00 46.31           C  
ATOM   1544  C   VAL B 521      14.498  -7.854  19.532  1.00 52.24           C  
ATOM   1545  O   VAL B 521      15.393  -8.580  19.951  1.00 55.15           O  
ATOM   1546  CB  VAL B 521      15.100  -7.089  17.213  1.00 56.70           C  
ATOM   1547  CG1 VAL B 521      14.007  -8.014  16.710  1.00 57.45           C  
ATOM   1548  CG2 VAL B 521      15.241  -5.869  16.314  1.00  0.00           C  
ATOM   1549  H   VAL B 521      16.800  -6.622  19.469  1.00 47.28           H  
ATOM   1550  N   VAL B 522      13.217  -8.050  19.833  1.00 45.58           N  
ATOM   1551  CA  VAL B 522      12.815  -9.208  20.634  1.00 44.90           C  
ATOM   1552  C   VAL B 522      11.628  -9.904  19.964  1.00 45.83           C  
ATOM   1553  O   VAL B 522      10.576  -9.302  19.787  1.00 46.04           O  
ATOM   1554  CB  VAL B 522      12.431  -8.805  22.069  1.00 45.76           C  
ATOM   1555  CG1 VAL B 522      12.104 -10.029  22.897  1.00 45.98           C  
ATOM   1556  CG2 VAL B 522      13.557  -8.027  22.737  1.00  0.00           C  
ATOM   1557  H   VAL B 522      12.510  -7.392  19.525  1.00 45.68           H  
ATOM   1558  N   VAL B 523      11.809 -11.170  19.585  1.00 44.38           N  
ATOM   1559  CA  VAL B 523      10.804 -11.889  18.831  1.00 44.25           C  
ATOM   1560  C   VAL B 523      10.425 -13.152  19.561  1.00 43.26           C  
ATOM   1561  O   VAL B 523      11.262 -13.988  19.821  1.00 44.25           O  
ATOM   1562  CB  VAL B 523      11.334 -12.257  17.441  1.00 44.28           C  
ATOM   1563  CG1 VAL B 523      10.205 -12.680  16.519  1.00 45.14           C  
ATOM   1564  CG2 VAL B 523      12.091 -11.082  16.831  1.00 47.52           C  
ATOM   1565  H   VAL B 523      12.686 -11.634  19.773  1.00 44.32           H  
ATOM   1566  N   ILE B 524       9.158 -13.319  19.878  1.00 45.43           N  
ATOM   1567  CA  ILE B 524       8.725 -14.516  20.586  1.00  0.00           C  
ATOM   1568  C   ILE B 524       7.611 -15.211  19.812  1.00  0.00           C  
ATOM   1569  O   ILE B 524       6.637 -14.559  19.452  1.00 45.09           O  
ATOM   1570  CB  ILE B 524       8.283 -14.134  22.009  1.00 45.30           C  
ATOM   1571  CG1 ILE B 524       9.525 -13.794  22.833  1.00 47.38           C  
ATOM   1572  CG2 ILE B 524       7.520 -15.272  22.670  1.00 47.38           C  
ATOM   1573  CD1 ILE B 524       9.239 -13.092  24.130  1.00 43.93           C  
ATOM   1574  H   ILE B 524       8.474 -12.610  19.645  1.00  0.00           H  
ATOM   1575  N   ASP B 525       7.757 -16.513  19.541  1.00 43.24           N  
ATOM   1576  CA  ASP B 525       6.777 -17.253  18.741  1.00  0.00           C  
ATOM   1577  C   ASP B 525       5.799 -18.040  19.576  1.00 50.57           C  
ATOM   1578  O   ASP B 525       6.186 -18.816  20.436  1.00 53.85           O  
ATOM   1579  CB  ASP B 525       7.430 -18.219  17.756  1.00 55.91           C  
ATOM   1580  CG  ASP B 525       8.355 -17.518  16.784  1.00 57.75           C  
ATOM   1581  OD1 ASP B 525       8.649 -16.311  17.006  1.00 53.91           O  
ATOM   1582  OD2 ASP B 525       8.778 -18.168  15.798  1.00 56.17           O1-
ATOM   1583  H   ASP B 525       8.586 -16.999  19.850  1.00 42.93           H  
ATOM   1584  N   GLU B 526       4.527 -17.839  19.278  1.00 55.01           N  
ATOM   1585  CA  GLU B 526       3.460 -18.654  19.842  1.00  0.00           C  
ATOM   1586  C   GLU B 526       3.414 -18.610  21.364  1.00 59.31           C  
ATOM   1587  O   GLU B 526       3.412 -19.640  22.020  1.00 60.03           O  
ATOM   1588  CB  GLU B 526       3.557 -20.094  19.324  1.00 57.12           C  
ATOM   1589  CG  GLU B 526       2.919 -20.263  17.956  1.00 55.91           C  
ATOM   1590  CD  GLU B 526       2.727 -21.722  17.564  1.00 63.58           C  
ATOM   1591  OE1 GLU B 526       3.368 -22.161  16.571  1.00 66.29           O  
ATOM   1592  OE2 GLU B 526       1.942 -22.420  18.258  1.00 68.49           O1-
ATOM   1593  H   GLU B 526       4.271 -17.155  18.577  1.00  0.00           H  
ATOM   1594  N   PRO B 527       3.372 -17.410  21.933  1.00 70.34           N  
ATOM   1595  CA  PRO B 527       3.101 -17.382  23.358  1.00 71.21           C  
ATOM   1596  C   PRO B 527       1.673 -17.855  23.598  1.00  0.00           C  
ATOM   1597  O   PRO B 527       0.813 -17.588  22.797  1.00  0.00           O  
ATOM   1598  CB  PRO B 527       3.255 -15.905  23.707  1.00  0.00           C  
ATOM   1599  CG  PRO B 527       2.871 -15.199  22.452  1.00  0.00           C  
ATOM   1600  CD  PRO B 527       3.442 -16.058  21.359  1.00 55.85           C  
ATOM   1601  N   SER B 528       1.435 -18.558  24.689  1.00 55.57           N  
ATOM   1602  CA  SER B 528       0.098 -19.074  24.977  1.00 55.57           C  
ATOM   1603  C   SER B 528      -0.336 -18.968  26.441  1.00 55.85           C  
ATOM   1604  O   SER B 528      -1.289 -19.639  26.833  1.00 56.69           O  
ATOM   1605  CB  SER B 528       0.028 -20.536  24.515  1.00 56.25           C  
ATOM   1606  OG  SER B 528       1.102 -21.307  25.050  1.00 58.52           O  
ATOM   1607  H   SER B 528       2.186 -18.768  25.335  1.00 54.37           H  
ATOM   1608  HG  SER B 528       1.073 -22.169  24.664  1.00  0.00           H  
ATOM   1609  N   LYS B 529       0.316 -18.136  27.248  1.00  0.00           N  
ATOM   1610  CA  LYS B 529       0.077 -18.173  28.699  1.00 52.98           C  
ATOM   1611  C   LYS B 529      -0.321 -16.866  29.390  1.00 52.51           C  
ATOM   1612  O   LYS B 529      -0.986 -16.906  30.430  1.00 52.82           O  
ATOM   1613  CB  LYS B 529       1.292 -18.758  29.421  1.00 50.98           C  
ATOM   1614  CG  LYS B 529       1.293 -20.278  29.470  1.00 51.54           C  
ATOM   1615  CD  LYS B 529       2.582 -20.829  30.065  1.00  0.00           C  
ATOM   1616  CE  LYS B 529       2.826 -20.377  31.506  1.00 54.25           C  
ATOM   1617  NZ  LYS B 529       4.286 -20.407  31.828  1.00 55.01           N1+
ATOM   1618  H   LYS B 529       1.099 -17.607  26.892  1.00  0.00           H  
ATOM   1619 1HZ  LYS B 529       4.760 -19.728  31.250  1.00 52.14           H  
ATOM   1620 2HZ  LYS B 529       4.420 -20.167  32.800  1.00 48.90           H  
ATOM   1621 3HZ  LYS B 529       4.658 -21.329  31.651  1.00 58.65           H  
ATOM   1622  N   ALA B 530       0.106 -15.737  28.839  1.00 62.37           N  
ATOM   1623  CA  ALA B 530      -0.111 -14.428  29.440  1.00 66.94           C  
ATOM   1624  C   ALA B 530      -0.323 -13.380  28.345  1.00 67.96           C  
ATOM   1625  O   ALA B 530       0.280 -12.301  28.386  1.00  0.00           O  
ATOM   1626  CB  ALA B 530       1.070 -14.053  30.324  1.00  0.00           C  
ATOM   1627  H   ALA B 530       0.632 -15.778  27.978  1.00 65.34           H  
ATOM   1628  N   GLY B 531      -1.192 -13.710  27.387  1.00  0.00           N  
ATOM   1629  CA  GLY B 531      -1.473 -12.851  26.253  1.00 51.87           C  
ATOM   1630  C   GLY B 531      -0.443 -13.013  25.139  1.00 49.00           C  
ATOM   1631  O   GLY B 531       0.513 -13.790  25.265  1.00 47.18           O  
ATOM   1632  H   GLY B 531      -1.647 -14.611  27.426  1.00  0.00           H  
ATOM   1633  N   TYR B 532      -0.615 -12.294  24.024  1.00 45.93           N  
ATOM   1634  CA  TYR B 532       0.154 -12.528  22.797  1.00 50.32           C  
ATOM   1635  C   TYR B 532       0.680 -11.273  22.100  1.00 51.45           C  
ATOM   1636  O   TYR B 532       1.337 -11.382  21.065  1.00 46.77           O  
ATOM   1637  CB  TYR B 532      -0.646 -13.452  21.862  1.00 45.10           C  
ATOM   1638  CG  TYR B 532      -1.992 -12.909  21.403  1.00 44.62           C  
ATOM   1639  CD1 TYR B 532      -2.057 -11.850  20.471  1.00 43.69           C  
ATOM   1640  CD2 TYR B 532      -3.188 -13.487  21.876  1.00  0.00           C  
ATOM   1641  CE1 TYR B 532      -3.299 -11.376  20.018  1.00 44.05           C  
ATOM   1642  CE2 TYR B 532      -4.433 -13.028  21.402  1.00 43.49           C  
ATOM   1643  CZ  TYR B 532      -4.489 -11.974  20.469  1.00 40.91           C  
ATOM   1644  OH  TYR B 532      -5.690 -11.540  19.992  1.00 39.30           O  
ATOM   1645  H   TYR B 532      -1.441 -11.722  23.936  1.00 49.55           H  
ATOM   1646  HH  TYR B 532      -6.375 -12.180  20.123  1.00 47.24           H  
ATOM   1647  N   PHE B 533       0.380 -10.076  22.610  1.00 50.30           N  
ATOM   1648  CA  PHE B 533       0.768  -8.844  21.933  1.00 54.72           C  
ATOM   1649  C   PHE B 533       2.213  -8.482  22.289  1.00 55.58           C  
ATOM   1650  O   PHE B 533       2.626  -8.630  23.437  1.00  0.00           O  
ATOM   1651  CB  PHE B 533      -0.167  -7.694  22.340  1.00  0.00           C  
ATOM   1652  CG  PHE B 533      -1.519  -7.756  21.653  1.00  0.00           C  
ATOM   1653  CD1 PHE B 533      -2.615  -8.386  22.279  1.00  0.00           C  
ATOM   1654  CD2 PHE B 533      -1.673  -7.202  20.364  1.00 38.17           C  
ATOM   1655  CE1 PHE B 533      -3.856  -8.459  21.617  1.00 35.71           C  
ATOM   1656  CE2 PHE B 533      -2.913  -7.280  19.701  1.00 33.88           C  
ATOM   1657  CZ  PHE B 533      -4.005  -7.908  20.329  1.00 34.49           C  
ATOM   1658  H   PHE B 533      -0.091 -10.022  23.496  1.00 52.66           H  
ATOM   1659  N   GLY B 534       2.963  -7.965  21.310  1.00 36.07           N  
ATOM   1660  CA  GLY B 534       4.346  -7.480  21.392  1.00 35.81           C  
ATOM   1661  C   GLY B 534       4.607  -6.572  22.591  1.00  0.00           C  
ATOM   1662  O   GLY B 534       5.562  -6.779  23.336  1.00  0.00           O  
ATOM   1663  H   GLY B 534       2.497  -7.901  20.405  1.00 36.74           H  
ATOM   1664  N   GLY B 535       3.685  -5.640  22.836  1.00 31.07           N  
ATOM   1665  CA  GLY B 535       3.689  -4.728  23.963  1.00 28.11           C  
ATOM   1666  C   GLY B 535       3.456  -5.392  25.322  1.00 28.06           C  
ATOM   1667  O   GLY B 535       3.842  -4.800  26.324  1.00 28.30           O  
ATOM   1668  H   GLY B 535       3.037  -5.446  22.083  1.00 29.42           H  
ATOM   1669  N   LEU B 536       2.868  -6.598  25.381  1.00 28.43           N  
ATOM   1670  CA  LEU B 536       2.713  -7.353  26.652  1.00 27.93           C  
ATOM   1671  C   LEU B 536       3.796  -8.410  26.831  1.00  0.00           C  
ATOM   1672  O   LEU B 536       4.144  -8.738  27.948  1.00 27.32           O  
ATOM   1673  CB  LEU B 536       1.402  -8.113  26.668  1.00 26.24           C  
ATOM   1674  CG  LEU B 536       0.153  -7.314  26.324  1.00 25.28           C  
ATOM   1675  CD1 LEU B 536      -1.012  -8.288  26.069  1.00 24.16           C  
ATOM   1676  CD2 LEU B 536      -0.176  -6.264  27.356  1.00 26.92           C  
ATOM   1677  H   LEU B 536       2.588  -7.059  24.525  1.00 28.96           H  
ATOM   1678  N   VAL B 537       4.280  -8.962  25.720  1.00  0.00           N  
ATOM   1679  CA  VAL B 537       5.137 -10.131  25.740  1.00 23.94           C  
ATOM   1680  C   VAL B 537       6.618  -9.791  25.488  1.00 23.55           C  
ATOM   1681  O   VAL B 537       7.485 -10.226  26.243  1.00 23.12           O  
ATOM   1682  CB  VAL B 537       4.706 -11.140  24.650  1.00 23.62           C  
ATOM   1683  CG1 VAL B 537       5.684 -12.301  24.592  1.00 23.87           C  
ATOM   1684  CG2 VAL B 537       3.297 -11.658  24.877  1.00 23.77           C  
ATOM   1685  H   VAL B 537       3.931  -8.646  24.825  1.00 24.81           H  
ATOM   1686  N   SER B 538       6.901  -9.036  24.437  1.00 24.58           N  
ATOM   1687  CA  SER B 538       8.287  -8.734  24.072  1.00 22.79           C  
ATOM   1688  C   SER B 538       8.799  -7.444  24.676  1.00 23.14           C  
ATOM   1689  O   SER B 538       9.990  -7.323  24.939  1.00 23.46           O  
ATOM   1690  CB  SER B 538       8.464  -8.651  22.544  1.00 23.53           C  
ATOM   1691  OG  SER B 538       8.338  -9.910  21.952  1.00 23.01           O  
ATOM   1692  H   SER B 538       6.158  -8.682  23.850  1.00  0.00           H  
ATOM   1693  HG  SER B 538       8.543  -9.839  21.030  1.00 21.73           H  
ATOM   1694  N   ALA B 539       7.920  -6.465  24.870  1.00  0.00           N  
ATOM   1695  CA  ALA B 539       8.340  -5.163  25.418  1.00 22.78           C  
ATOM   1696  C   ALA B 539       8.967  -5.250  26.807  1.00 22.67           C  
ATOM   1697  O   ALA B 539       9.974  -4.573  27.068  1.00 24.05           O  
ATOM   1698  CB  ALA B 539       7.186  -4.178  25.421  1.00 24.95           C  
ATOM   1699  H   ALA B 539       6.951  -6.602  24.618  1.00  0.00           H  
ATOM   1700  N   PRO B 540       8.378  -6.066  27.711  1.00 22.46           N  
ATOM   1701  CA  PRO B 540       9.014  -6.160  29.039  1.00 22.28           C  
ATOM   1702  C   PRO B 540      10.427  -6.757  28.997  1.00 22.49           C  
ATOM   1703  O   PRO B 540      11.267  -6.394  29.816  1.00 22.02           O  
ATOM   1704  CB  PRO B 540       8.084  -7.073  29.859  1.00  0.00           C  
ATOM   1705  CG  PRO B 540       6.929  -7.418  28.975  1.00 24.16           C  
ATOM   1706  CD  PRO B 540       7.156  -6.870  27.596  1.00 24.01           C  
ATOM   1707  N   VAL B 541      10.651  -7.691  28.079  1.00 23.50           N  
ATOM   1708  CA  VAL B 541      11.978  -8.255  27.865  1.00 24.18           C  
ATOM   1709  C   VAL B 541      12.914  -7.142  27.427  1.00 24.71           C  
ATOM   1710  O   VAL B 541      14.040  -7.070  27.902  1.00 24.87           O  
ATOM   1711  CB  VAL B 541      11.974  -9.377  26.802  1.00 25.43           C  
ATOM   1712  CG1 VAL B 541      13.385  -9.842  26.473  1.00  0.00           C  
ATOM   1713  CG2 VAL B 541      11.139 -10.566  27.270  1.00 23.33           C  
ATOM   1714  H   VAL B 541       9.906  -7.970  27.457  1.00 23.20           H  
ATOM   1715  N   PHE B 542      12.441  -6.300  26.515  1.00 21.90           N  
ATOM   1716  CA  PHE B 542      13.219  -5.160  26.017  1.00 20.46           C  
ATOM   1717  C   PHE B 542      13.617  -4.223  27.175  1.00 21.98           C  
ATOM   1718  O   PHE B 542      14.769  -3.787  27.284  1.00 22.00           O  
ATOM   1719  CB  PHE B 542      12.418  -4.407  24.947  1.00 21.32           C  
ATOM   1720  CG  PHE B 542      13.023  -3.075  24.546  1.00 22.66           C  
ATOM   1721  CD1 PHE B 542      12.734  -1.928  25.248  1.00  0.00           C  
ATOM   1722  CD2 PHE B 542      13.846  -2.982  23.423  1.00 22.55           C  
ATOM   1723  CE1 PHE B 542      13.282  -0.717  24.867  1.00 22.82           C  
ATOM   1724  CE2 PHE B 542      14.387  -1.787  23.033  1.00 21.35           C  
ATOM   1725  CZ  PHE B 542      14.111  -0.652  23.756  1.00 19.86           C  
ATOM   1726  H   PHE B 542      11.507  -6.438  26.154  1.00 21.87           H  
ATOM   1727  N   SER B 543      12.642  -3.934  28.029  1.00 24.39           N  
ATOM   1728  CA  SER B 543      12.805  -3.044  29.168  1.00 28.02           C  
ATOM   1729  C   SER B 543      13.967  -3.451  30.038  1.00 29.88           C  
ATOM   1730  O   SER B 543      14.841  -2.636  30.314  1.00 33.37           O  
ATOM   1731  CB  SER B 543      11.518  -3.061  30.018  1.00 33.89           C  
ATOM   1732  OG  SER B 543      11.618  -2.201  31.142  1.00 35.53           O  
ATOM   1733  H   SER B 543      11.724  -4.326  27.865  1.00 26.02           H  
ATOM   1734  HG  SER B 543      11.569  -1.292  30.864  1.00  0.00           H  
ATOM   1735  N   LYS B 544      13.982  -4.718  30.449  1.00  0.00           N  
ATOM   1736  CA  LYS B 544      15.019  -5.264  31.348  1.00  0.00           C  
ATOM   1737  H   LYS B 544      13.236  -5.335  30.156  1.00  0.00           H  
TER    1738      LYS B 544
HETATM 1739  N1  C11   900      -2.551  -6.975  13.304  1.00  0.00           N  
HETATM 1740  C1  C11   900      -3.215  -7.820  12.311  1.00  0.00           C  
HETATM 1741  C2  C11   900      -1.409  -6.312  13.133  1.00  0.00           C  
HETATM 1742  O1  C11   900      -0.780  -6.321  12.078  1.00  0.00           O  
HETATM 1743  C3  C11   900      -0.947  -5.484  14.291  1.00  0.00           C  
HETATM 1744  C4  C11   900      -1.101  -5.953  15.623  1.00  0.00           C  
HETATM 1745  C5  C11   900      -0.556  -5.231  16.707  1.00  0.00           C  
HETATM 1746  C6  C11   900       0.155  -4.054  16.426  1.00  0.00           C  
HETATM 1747  C7  C11   900       0.925  -3.196  17.391  1.00  0.00           C  
HETATM 1748  O2  C11   900       1.660  -2.261  16.593  1.00  0.00           O  
HETATM 1749  B1  C11   900       1.155  -2.216  15.183  1.00  0.00           B1-
HETATM 1750  C9  C11   900       0.259  -3.555  15.140  1.00  0.00           C  
HETATM 1751  C10 C11   900      -0.286  -4.254  14.049  1.00  0.00           C  
HETATM 1752  N2  C11   900      -2.499  -9.384  10.456  1.00  0.00           N  
HETATM 1753  C11 C11   900      -3.353  -8.656   9.490  1.00  0.00           C  
HETATM 1754  O3  C11   900      -1.648  -9.632  12.527  1.00  0.00           O  
HETATM 1755  C12 C11   900      -2.375  -9.006  11.754  1.00  0.00           C  
HETATM 1756  C13 C11   900      -1.822 -10.619  10.018  1.00  0.00           C  
HETATM 1757  C14 C11   900      -1.581 -10.691   8.510  1.00  0.00           C  
HETATM 1758  C15 C11   900      -3.556  -9.302   8.113  1.00  0.00           C  
HETATM 1759  O4  C11   900      -4.466  -8.922   7.379  1.00  0.00           O  
HETATM 1760  N3  C11   900      -2.743 -10.287   7.743  1.00  0.00           N  
HETATM 1761  C16 C11   900      -4.567  -8.300  12.896  1.00  0.00           C  
HETATM 1762  C17 C11   900      -4.658  -8.802  14.342  1.00  0.00           C  
HETATM 1763  C18 C11   900      -3.543  -9.251  15.094  1.00  0.00           C  
HETATM 1764  C19 C11   900      -3.702  -9.673  16.427  1.00  0.00           C  
HETATM 1765  C20 C11   900      -4.973  -9.649  17.026  1.00  0.00           C  
HETATM 1766  C21 C11   900      -6.087  -9.211  16.290  1.00  0.00           C  
HETATM 1767  C22 C11   900      -5.930  -8.797  14.955  1.00  0.00           C  
HETATM 1768  H1  C11   900      -2.966  -6.948  14.223  1.00  0.00           H  
HETATM 1769  H14 C11   900      -2.887 -10.717   6.841  1.00  0.00           H  
HETATM 1770  O   HOH B   3       2.214  -6.587  13.633  1.00 29.60           O  
HETATM 1771  H1  HOH B   3       2.040  -7.368  13.019  1.00  0.00           H  
HETATM 1772  H2  HOH B   3       1.341  -6.118  13.803  1.00  0.00           H  
CONECT   69   73   74
CONECT   70   75   76
CONECT   73   69
CONECT   74   69
CONECT   75   70
CONECT   76   70
CONECT   91   95   96
CONECT   92   97   98
CONECT   95   91
CONECT   96   91
CONECT   97   92
CONECT   98   92
CONECT  154  158  159
CONECT  155  160  161
CONECT  158  154
CONECT  159  154
CONECT  160  155
CONECT  161  155
CONECT  191  193  194
CONECT  193  191
CONECT  194  191
CONECT  275  277  278
CONECT  277  275
CONECT  278  275
CONECT  389  391  392
CONECT  391  389
CONECT  392  389
CONECT  416  420  421
CONECT  417  422  423
CONECT  420  416
CONECT  421  416
CONECT  422  417
CONECT  423  417
CONECT  465  469  470
CONECT  466  471  472
CONECT  469  465
CONECT  470  465
CONECT  471  466
CONECT  472  466
CONECT  507  511  512
CONECT  508  513  514
CONECT  511  507
CONECT  512  507
CONECT  513  508
CONECT  514  508
CONECT  522  524  525
CONECT  524  522
CONECT  525  522
CONECT  616  618  619  620
CONECT  618  616
CONECT  619  616
CONECT  620  616
CONECT  643  645  646
CONECT  645  643
CONECT  646  643
CONECT  685  687  688  689
CONECT  687  685
CONECT  688  685
CONECT  689  685
CONECT  787  789  790
CONECT  789  787
CONECT  790  787
CONECT  867  869  870  871
CONECT  869  867
CONECT  870  867
CONECT  871  867
CONECT  979  982
CONECT  982  979  983
CONECT  983  982
CONECT 1016 1019
CONECT 1019 1016 1020
CONECT 1020 1019
CONECT 1111 1113 1114
CONECT 1113 1111
CONECT 1114 1111
CONECT 1123 1125 1126
CONECT 1125 1123
CONECT 1126 1123
CONECT 1167 1169 1170
CONECT 1169 1167
CONECT 1170 1167
CONECT 1210 1214 1215
CONECT 1211 1216 1217
CONECT 1214 1210
CONECT 1215 1210
CONECT 1216 1211
CONECT 1217 1211
CONECT 1232 1234 1235
CONECT 1234 1232
CONECT 1235 1232
CONECT 1267 1269 1270 1271
CONECT 1269 1267
CONECT 1270 1267
CONECT 1287 1291
CONECT 1287 1291
CONECT 1291 1287
CONECT 1291 1287
CONECT 1309 1313 1314
CONECT 1310 1315 1316
CONECT 1313 1309
CONECT 1314 1309
CONECT 1315 1310
CONECT 1316 1310
CONECT 1325 1327 1328 1329
CONECT 1327 1325
CONECT 1328 1325
CONECT 1329 1325
CONECT 1376 1378 1379 1380
CONECT 1378 1376
CONECT 1379 1376
CONECT 1380 1376
CONECT 1409 1413 1414
CONECT 1410 1415 1416
CONECT 1413 1409
CONECT 1414 1409
CONECT 1415 1410
CONECT 1416 1410
CONECT 1434 1436 1437
CONECT 1436 1434
CONECT 1437 1434
CONECT 1467 1471 1472
CONECT 1468 1473 1474
CONECT 1471 1467
CONECT 1472 1467
CONECT 1473 1468
CONECT 1474 1468
CONECT 1617 1619 1620 1621
CONECT 1619 1617
CONECT 1620 1617
CONECT 1621 1617
CONECT 1739 1740 1741 1768
CONECT 1740 1739 1755 1761
CONECT 1741 1739 1742 1743
CONECT 1741 1742
CONECT 1742 1741
CONECT 1742 1741
CONECT 1743 1741 1751 1744
CONECT 1743 1751
CONECT 1744 1743 1745
CONECT 1744 1745
CONECT 1745 1744 1746
CONECT 1745 1744
CONECT 1746 1745 1750 1747
CONECT 1746 1750
CONECT 1747 1746 1748
CONECT 1748 1747 1749
CONECT 1749  248  626 1748 1750
CONECT 1750 1746 1749 1751
CONECT 1750 1746
CONECT 1751 1743 1750
CONECT 1751 1743
CONECT 1752 1753 1756 1755
CONECT 1753 1752 1758
CONECT 1754 1755
CONECT 1754 1755
CONECT 1755 1740 1752 1754
CONECT 1755 1754
CONECT 1756 1752 1757
CONECT 1757 1756 1760
CONECT 1758 1753 1759 1760
CONECT 1758 1759
CONECT 1759 1758
CONECT 1759 1758
CONECT 1760 1757 1758 1769
CONECT 1761 1740 1762
CONECT 1762 1761 1767 1763
CONECT 1762 1767
CONECT 1763 1762 1764
CONECT 1763 1764
CONECT 1764 1763 1765
CONECT 1764 1763
CONECT 1765 1764 1766
CONECT 1765 1766
CONECT 1766 1765 1767
CONECT 1766 1765
CONECT 1767 1762 1766
CONECT 1767 1762
CONECT 1770 1771 1772
CONECT 1771 1770
CONECT 1772 1770
CONECT 1768 1739
CONECT 1769 1760
CONECT 1271 1267
END   
